# Supplementary material for: Pathway analysis of peripheral blood CD8+ T cell transcriptome shows differential regulation of sphingolipid signaling in multiple sclerosis and glioblastoma
Source: PLoS One. 2024 Jun 11;19(6):e0305042. doi: 10.1371/journal.pone.0305042 (PMC11166308; doi:10.1371/journal.pone.0305042)
Supplement: S1 Table — (XLSX) [file pone.0305042.s001.xlsx]

## Sheet: GBMvsCTRL DEG
LimmaVoom mRNA differential expression analysis results between peripheral blood CD8+ T lymphocytes of glioblastoma patients and age matched healthy controls
ENTREZID	SYMBOL	GENENAME	log2FC	AveExpr	t	P.Value	adj.P.Val	B
3021	H3-3B	H3.3 histone B	-3.20105	11.2391	-16.5049	2.31e-11	2.54e-07	16.059
3006	H1-2	H1.2 linker histone, cluster member	-4.91506	5.13224	-15.2758	7.32e-11	4.01e-07	14.832
6515	SLC2A3	solute carrier family 2 member 3	-3.83274	8.18001	-14.6018	1.43e-10	5.21e-07	14.5037
8971	H1-10	H1.10 linker histone	-3.73281	8.36895	-13.7986	3.27e-10	8.28e-07	13.7214
2289	FKBP5	FKBP prolyl isomerase 5	3.58056	8.32728	13.4996	4.5e-10	8.28e-07	13.4129
1649	DDIT3	DNA damage inducible transcript 3	-3.86308	5.06362	-13.4928	4.54e-10	8.28e-07	13.2962
23764	MAFF	MAF bZIP transcription factor F	-4.13127	4.77281	-12.7652	1.01e-09	1.59e-06	12.4882
23210	JMJD6	jumonji domain containing 6, arginine demethylase and lysine hydroxylase	-2.73781	6.49818	-12.3808	1.57e-09	1.94e-06	12.2305
10628	TXNIP	thioredoxin interacting protein	2.29199	12.2496	12.2194	1.9e-09	1.94e-06	12.0029
415116	PIM3	Pim-3 proto-oncogene, serine/threonine kinase	-2.99922	7.22529	-12.1925	1.96e-09	1.94e-06	12.018
7803	PTP4A1	protein tyrosine phosphatase 4A1	-2.88349	7.9842	-12.1908	1.97e-09	1.94e-06	12.0135
3309	HSPA5	heat shock protein family A (Hsp70) member 5	-2.36336	9.75684	-12.1234	2.13e-09	1.94e-06	11.9194
285958	SNHG15	small nucleolar RNA host gene 15	-2.37761	6.24098	-11.8793	2.85e-09	2.34e-06	11.6573
5144	PDE4D	phosphodiesterase 4D	-2.84406	6.36029	-11.8385	2.99e-09	2.34e-06	11.6078
29107	NXT1	nuclear transport factor 2 like export factor 1	-2.85492	6.30389	-11.4972	4.53e-09	3.31e-06	11.2029
474344	GIMAP6	GTPase, IMAP family member 6	3.57355	6.56976	11.343	5.48e-09	3.76e-06	10.9617
64651	CSRNP1	cysteine and serine rich nuclear protein 1	-4.68703	7.2903	-11.4639	5.98e-09	3.86e-06	10.9387
84641	MFSD14B	major facilitator superfamily domain containing 14B	2.16099	5.38746	11.1124	7.33e-09	4.37e-06	10.6624
29950	SERTAD1	SERTA domain containing 1	-3.49366	5.42241	-11.0851	7.58e-09	4.37e-06	10.6832
85450	ITPRIP	inositol 1,4,5-trisphosphate receptor interacting protein	-3.02471	7.07393	-10.9928	8.53e-09	4.5e-06	10.5851
55544	RBM38	RNA binding motif protein 38	-2.76309	8.97721	-10.9848	8.62e-09	4.5e-06	10.572
163859	SDE2	SDE2 telomere maintenance homolog	-1.60136	5.52384	-10.88	9.85e-09	4.91e-06	10.4411
93487	MAPK1IP1L	mitogen-activated protein kinase 1 interacting protein 1 like	-1.80029	8.12391	-10.7917	1.1e-08	5.16e-06	10.3311
65986	ZBTB10	zinc finger and BTB domain containing 10	-3.12214	4.57026	-10.7745	1.13e-08	5.16e-06	10.2624
114932	MRFAP1L1	Morf4 family associated protein 1 like 1	1.84297	6.30654	10.7382	1.18e-08	5.19e-06	10.2574
10950	BTG3	BTG anti-proliferation factor 3	-2.75521	3.96362	-10.698	1.25e-08	5.26e-06	10.1063
11221	DUSP10	dual specificity phosphatase 10	-4.09694	5.64132	-10.6565	1.44e-08	5.86e-06	10.0642
4549	RNR1	s-rRNA	-2.32593	10.4606	-10.5132	1.59e-08	6.17e-06	9.96913
80149	ZC3H12A	zinc finger CCCH-type containing 12A	-3.49281	6.66233	-10.5075	1.63e-08	6.17e-06	9.94828
3164	NR4A1	nuclear receptor subfamily 4 group A member 1	-7.00009	3.948	-10.5007	1.78e-08	6.49e-06	9.34045
90007	MIDN	midnolin	-3.51161	6.42748	-10.3898	1.93e-08	6.82e-06	9.78458
7280	TUBB2A	tubulin beta 2A class IIa	-3.88713	3.4871	-10.3098	2.09e-08	7.14e-06	9.46995
3727	JUND	JunD proto-oncogene, AP-1 transcription factor subunit	-3.70787	9.71809	-10.211	2.56e-08	8.21e-06	9.50798
4616	GADD45B	growth arrest and DNA damage inducible beta	-3.13039	7.29201	-10.1525	2.58e-08	8.21e-06	9.49556
359948	IRF2BP2	interferon regulatory factor 2 binding protein 2	-2.48931	7.50106	-10.1217	2.69e-08	8.21e-06	9.45337
4953	ODC1	ornithine decarboxylase 1	-1.97163	7.38615	-10.1192	2.7e-08	8.21e-06	9.44897
1390	CREM	cAMP responsive element modulator	-2.42206	5.42463	-10.0221	3.08e-08	8.97e-06	9.32325
51278	IER5	immediate early response 5	-3.61084	7.01904	-10.084	3.11e-08	8.97e-06	9.31798
64924	SLC30A5	solute carrier family 30 member 5	1.40907	5.26081	9.89639	3.66e-08	1.03e-05	9.14442
58515	SELENOK	selenoprotein K	-1.89689	6.999	-9.84751	3.92e-08	1.07e-05	9.07713
4794	NFKBIE	NFKB inhibitor epsilon	-2.97184	5.09777	-9.82168	4.06e-08	1.09e-05	9.05112
3838	KPNA2	karyopherin subunit alpha 2	-2.15308	6.05477	-9.78685	4.26e-08	1.11e-05	8.9973
56942	CMC2	C-X9-C motif containing 2	-1.76135	5.34984	-9.70471	4.78e-08	1.2e-05	8.88965
140735	DYNLL2	dynein light chain LC8-type 2	-2.25622	2.84475	-9.69867	4.82e-08	1.2e-05	8.62765
25976	TIPARP	TCDD inducible poly(ADP-ribose) polymerase	-3.43169	6.41049	-9.66327	5.52e-08	1.34e-05	8.75243
27338	UBE2S	ubiquitin conjugating enzyme E2 S	-2.39041	5.09991	-9.54757	5.97e-08	1.42e-05	8.6737
54205	CYCS	cytochrome c, somatic	-1.31719	7.03656	-9.51716	6.24e-08	1.45e-05	8.61321
53918	PELO	pelota mRNA surveillance and ribosome rescue factor	-1.42002	4.75202	-9.42235	7.14e-08	1.63e-05	8.49908
100507217	CHASERR	CHD2 adjacent suppressive regulatory RNA	-2.15044	7.66507	-9.40317	7.34e-08	1.64e-05	8.45606
101954266	RNVU1-14	RNA, variant U1 small nuclear 14	-3.62881	2.14425	-9.37919	7.6e-08	1.64e-05	7.86514
81631	MAP1LC3B	microtubule associated protein 1 light chain 3 beta	-1.57893	8.43473	-9.37535	7.64e-08	1.64e-05	8.4208
79441	HAUS3	HAUS augmin like complex subunit 3	-2.14864	6.10947	-9.27151	8.88e-08	1.87e-05	8.26794
8338	H2AC20	H2A clustered histone 20	-3.13347	2.98957	-9.19589	9.91e-08	2.01e-05	7.98917
9929	JOSD1	Josephin domain containing 1	-2.12191	5.33551	-9.19491	9.92e-08	2.01e-05	8.16947
51646	YPEL5	yippee like 5	-3.01817	8.51738	-9.1379	1.08e-07	2.1e-05	8.0796
8347	H2BC4	H2B clustered histone 4	-4.02122	2.42434	-9.1366	1.08e-07	2.1e-05	7.655
3939	LDHA	lactate dehydrogenase A	-1.66305	9.35116	-9.12132	1.1e-07	2.1e-05	8.05995
10179	RBM7	RNA binding motif protein 7	-1.59475	5.4561	-9.11849	1.11e-07	2.1e-05	8.05505
23398	PPWD1	peptidylprolyl isomerase domain and WD repeat containing 1	1.6693	5.17	9.05784	1.21e-07	2.25e-05	7.97864
51119	SBDS	SBDS ribosome maturation factor	-2.50556	7.26915	-9.03323	1.26e-07	2.3e-05	7.91787
1595	CYP51A1	cytochrome P450 family 51 subfamily A member 1	-1.69496	5.06261	-9.01599	1.29e-07	2.3e-05	7.91374
155038	GIMAP8	GTPase, IMAP family member 8	3.02798	4.73795	9.00116	1.32e-07	2.3e-05	7.80873
1026	CDKN1A	cyclin dependent kinase inhibitor 1A	-6.63131	5.67764	-9.14184	1.34e-07	2.3e-05	7.88637
136051	ZNF786	zinc finger protein 786	2.50253	3.80109	8.98814	1.34e-07	2.3e-05	7.6391
4000	LMNA	lamin A/C	-6.57528	5.89647	-9.09151	1.44e-07	2.38e-05	7.82355
388272	C16orf87	chromosome 16 open reading frame 87	-1.87069	4.17707	-8.93783	1.45e-07	2.38e-05	7.80366
55017	C14orf119	chromosome 14 open reading frame 119	2.72669	4.7459	8.93557	1.45e-07	2.38e-05	7.74335
55766	H2AJ	H2A.J histone	-1.79976	4.99699	-8.8717	1.6e-07	2.55e-05	7.70304
64744	SMAP2	small ArfGAP2	1.47213	9.36062	8.86786	1.61e-07	2.55e-05	7.68313
677	ZFP36L1	ZFP36 ring finger protein like 1	-2.76778	7.74211	-8.77898	1.84e-07	2.88e-05	7.54215
5814	PURB	purine rich element binding protein B	-2.21438	5.22333	-8.76639	1.87e-07	2.89e-05	7.5422
8638	OASL	2'-5'-oligoadenylate synthetase like	-3.27881	5.84206	-8.79411	1.95e-07	2.93e-05	7.50719
83638	C11orf68	chromosome 11 open reading frame 68	1.35643	5.51115	8.73892	1.95e-07	2.93e-05	7.51078
8553	BHLHE40	basic helix-loop-helix family member e40	-4.43133	6.79997	-8.8611	2.01e-07	2.98e-05	7.48526
26855	RNU2-2P	RNA, U2 small nuclear 2, pseudogene	-3.89118	2.80971	-8.68676	2.11e-07	3.07e-05	7.21887
64783	RBM15	RNA binding motif protein 15	-1.40416	5.50632	-8.6811	2.13e-07	3.07e-05	7.4039
3433	IFIT2	interferon induced protein with tetratricopeptide repeats 2	-3.07312	5.54213	-8.67022	2.23e-07	3.18e-05	7.36892
7846	TUBA1A	tubulin alpha 1a	-1.9029	7.62702	-8.6177	2.35e-07	3.3e-05	7.29355
8698	S1PR4	sphingosine-1-phosphate receptor 4	1.44785	7.90611	8.58581	2.46e-07	3.42e-05	7.24632
4535	ND1	NADH dehydrogenase subunit 1	-1.72908	10.6037	-8.57316	2.51e-07	3.44e-05	7.25215
583	BBS2	Bardet-Biedl syndrome 2	1.92499	5.13184	8.56349	2.55e-07	3.45e-05	7.25462
91663	MYADM	myeloid associated differentiation marker	-3.63898	7.87832	-8.63506	2.79e-07	3.73e-05	7.1487
54934	KANSL2	KAT8 regulatory NSL complex subunit 2	-1.37043	6.33165	-8.493	2.84e-07	3.75e-05	7.09747
5366	PMAIP1	phorbol-12-myristate-13-acetate-induced protein 1	-4.79006	6.06258	-8.61286	2.9e-07	3.78e-05	7.13454
57414	RHBDD2	rhomboid domain containing 2	-1.36174	7.51112	-8.46919	2.95e-07	3.78e-05	7.06194
55751	TMEM184C	transmembrane protein 184C	1.48778	4.63404	8.46524	2.97e-07	3.78e-05	7.10357
11198	SUPT16H	SPT16 homolog, facilitates chromatin remodeling subunit	1.124	6.74649	8.45469	3.02e-07	3.8e-05	7.048
10519	CIB1	calcium and integrin binding 1	-1.45723	7.94266	-8.43392	3.11e-07	3.88e-05	7.01295
51526	OSER1	oxidative stress responsive serine rich 1	-2.29662	6.53102	-8.38903	3.34e-07	4.03e-05	6.93945
7316	UBC	ubiquitin C	-1.26086	11.1152	-8.38727	3.35e-07	4.03e-05	6.97057
25842	ASF1A	anti-silencing function 1A histone chaperone	1.86624	5.22721	8.38464	3.36e-07	4.03e-05	6.98581
51449	PCYOX1	prenylcysteine oxidase 1	1.83243	4.94629	8.38112	3.38e-07	4.03e-05	6.98017
79447	PAGR1	PAXIP1 associated glutamate rich protein 1	1.14312	5.67725	8.31267	3.76e-07	4.43e-05	6.85563
25972	UNC50	unc-50 inner nuclear membrane RNA binding protein	1.6043	4.75964	8.26995	4.02e-07	4.69e-05	6.81115
3134	HLA-F	major histocompatibility complex, class I, F	6.08527	2.19749	8.25745	4.1e-07	4.73e-05	5.41361
4092	SMAD7	SMAD family member 7	-4.44699	6.00722	-8.34146	4.37e-07	4.99e-05	6.72499
55109	AGGF1	angiogenic factor with G-patch and FHA domains 1	1.41933	5.18417	8.21067	4.41e-07	4.99e-05	6.71612
5805	PTS	6-pyruvoyltetrahydropterin synthase	-2.43928	4.48947	-8.15137	4.85e-07	5.42e-05	6.62434
64412	GZF1	GDNF inducible zinc finger protein 1	-2.57426	4.83306	-8.12497	5.05e-07	5.59e-05	6.57284
378805	LINC-PINT	long intergenic non-protein coding RNA, p53 induced transcript	-2.70028	6.50294	-8.10171	5.43e-07	5.93e-05	6.45942
26034	IPCEF1	interaction protein for cytohesin exchange factors 1	2.14438	6.01652	8.07587	5.46e-07	5.93e-05	6.49297
6434	TRA2B	transformer 2 beta homolog	-1.18924	7.85741	-8.02941	5.88e-07	6.32e-05	6.37252
5971	RELB	RELB proto-oncogene, NF-kB subunit	-3.34309	4.9483	-8.00511	6.61e-07	6.97e-05	6.31781
604	BCL6	BCL6 transcription repressor	-4.00525	5.1189	-8.06938	6.62e-07	6.97e-05	6.33054
5597	MAPK6	mitogen-activated protein kinase 6	-2.69383	5.09511	-7.94152	6.77e-07	7.06e-05	6.27261
9262	STK17B	serine/threonine kinase 17b	-1.73078	8.54685	-7.93269	6.87e-07	7.06e-05	6.22812
1316	KLF6	Kruppel like factor 6	-2.55579	10.1832	-7.93016	6.9e-07	7.06e-05	6.24432
389792	IER5L	immediate early response 5 like	-4.5632	2.90896	-7.91899	7.02e-07	7.11e-05	6.11552
5621	PRNP	prion protein	-1.51981	8.1356	-7.91121	7.11e-07	7.11e-05	6.18698
63939	FAM217B	family with sequence similarity 217 member B	1.21032	5.21751	7.90926	7.13e-07	7.11e-05	6.23832
3008	H1-4	H1.4 linker histone, cluster member	-3.38295	4.3526	-7.90091	7.38e-07	7.23e-05	6.22157
80314	EPC1	enhancer of polycomb homolog 1	-1.52637	6.93787	-7.88795	7.38e-07	7.23e-05	6.13481
55650	PIGV	phosphatidylinositol glycan anchor biosynthesis class V	2.02384	4.12821	7.87813	7.5e-07	7.23e-05	6.17566
3301	DNAJA1	DnaJ heat shock protein family (Hsp40) member A1	-1.65495	7.1372	-7.8746	7.55e-07	7.23e-05	6.11491
4929	NR4A2	nuclear receptor subfamily 4 group A member 2	-5.04877	6.75875	-7.98555	7.59e-07	7.23e-05	6.1698
25861	WHRN	whirlin	-3.7915	3.3116	-7.85492	7.79e-07	7.29e-05	6.12635
9819	TSC22D2	TSC22 domain family member 2	-2.43784	6.59019	-7.85208	7.83e-07	7.29e-05	6.08433
2113	ETS1	ETS proto-oncogene 1, transcription factor	2.47527	9.05065	7.84981	7.85e-07	7.29e-05	6.09258
10209	EIF1	eukaryotic translation initiation factor 1	-1.80848	10.628	-7.81456	8.32e-07	7.66e-05	6.06089
602	BCL3	BCL3 transcription coactivator	-3.93255	5.56408	-7.91495	8.48e-07	7.74e-05	6.06956
55164	SHQ1	SHQ1, H/ACA ribonucleoprotein assembly factor	1.5867	4.24426	7.79616	8.57e-07	7.76e-05	6.06965
7705	ZNF146	zinc finger protein 146	2.2449	6.11608	7.77219	8.91e-07	8e-05	6.00564
9276	COPB2	COPI coat complex subunit beta 2	1.99343	5.93039	7.76421	9.03e-07	8.04e-05	5.99366
902	CCNH	cyclin H	-2.06849	6.92727	-7.75915	9.1e-07	8.04e-05	5.92771
3017	H2BC5	H2B clustered histone 5	-3.65454	2.84885	-7.75211	9.21e-07	8.04e-05	5.91438
90637	ZFAND2A	zinc finger AN1-type containing 2A	-1.59208	5.69116	-7.74978	9.24e-07	8.04e-05	5.92975
5008	OSM	oncostatin M	-3.48645	4.44259	-7.77616	9.44e-07	8.14e-05	5.98428
1847	DUSP5	dual specificity phosphatase 5	-3.19005	4.42877	-7.73017	9.63e-07	8.25e-05	5.9566
123096	SLC25A29	solute carrier family 25 member 29	-2.32445	4.06637	-7.7179	9.74e-07	8.27e-05	5.94989
55379	LRRC59	leucine rich repeat containing 59	-1.05753	5.5194	-7.70779	9.9e-07	8.35e-05	5.8677
26586	CKAP2	cytoskeleton associated protein 2	-1.72722	4.83211	-7.68417	1.03e-06	8.61e-05	5.86192
1647	GADD45A	growth arrest and DNA damage inducible alpha	-3.0775	4.87636	-7.69514	1.07e-06	8.89e-05	5.839
54495	TMX3	thioredoxin related transmembrane protein 3	1.4406	5.02906	7.65125	1.09e-06	8.92e-05	5.83522
170575	GIMAP1	GTPase, IMAP family member 1	2.79714	6.06782	7.64726	1.09e-06	8.92e-05	5.81889
4508	ATP6	ATP synthase F0 subunit 6	-1.29765	10.9654	-7.64447	1.1e-06	8.92e-05	5.78583
23645	PPP1R15A	protein phosphatase 1 regulatory subunit 15A	-3.53336	8.77061	-7.73755	1.12e-06	9.06e-05	5.76146
51257	MARCHF2	membrane associated ring-CH-type finger 2	-1.52486	5.65592	-7.5933	1.2e-06	9.56e-05	5.67249
3320	HSP90AA1	heat shock protein 90 alpha family class A member 1	-1.07165	9.10263	-7.58148	1.22e-06	9.68e-05	5.65923
5329	PLAUR	plasminogen activator, urokinase receptor	-5.47817	5.36915	-7.6769	1.24e-06	9.77e-05	5.72622
4065	LY75	lymphocyte antigen 75	2.45987	3.6145	7.54143	1.3e-06	0.00010197	5.56207
22796	COG2	component of oligomeric golgi complex 2	1.33136	5.2737	7.52944	1.33e-06	0.000103283	5.6227
10286	BCAS2	BCAS2 pre-mRNA processing factor	-1.334	6.59971	-7.51847	1.35e-06	0.000104445	5.5237
55204	GOLPH3L	golgi phosphoprotein 3 like	3.04592	3.35115	7.50726	1.38e-06	0.000105108	5.38127
101954277	RNVU1-19	RNA, variant U1 small nuclear 19	-3.5897	2.3153	-7.50249	1.39e-06	0.000105108	5.44281
10123	ARL4C	ADP ribosylation factor like GTPase 4C	-1.8728	10.2517	-7.50211	1.39e-06	0.000105108	5.5429
89122	TRIM4	tripartite motif containing 4	1.13324	5.47126	7.48883	1.42e-06	0.00010574	5.54029
144108	SPTY2D1	SPT2 chromatin protein domain containing 1	-1.81949	5.63965	-7.48488	1.43e-06	0.00010574	5.49352
7374	UNG	uracil DNA glycosylase	2.87046	4.43827	7.48448	1.43e-06	0.00010574	5.55438
80311	KLHL15	kelch like family member 15	-2.64026	4.23041	-7.48219	1.44e-06	0.00010574	5.56431
1846	DUSP4	dual specificity phosphatase 4	-7.26611	2.8633	-7.53084	1.5e-06	0.000109472	5.17519
84919	PPP1R15B	protein phosphatase 1 regulatory subunit 15B	-1.86668	6.89747	-7.45344	1.51e-06	0.000109472	5.41677
8697	CDC23	cell division cycle 23	1.90886	4.56011	7.4432	1.53e-06	0.000110631	5.51262
54662	TBC1D13	TBC1 domain family member 13	0.965182	5.89055	7.43122	1.57e-06	0.000112135	5.41954
27430	MAT2B	methionine adenosyltransferase 2B	1.97108	7.58166	7.41965	1.6e-06	0.000113589	5.37534
7259	TSPYL1	TSPY like 1	-1.5112	6.03834	-7.41104	1.62e-06	0.000114498	5.35347
51307	FAM53C	family with sequence similarity 53 member C	-1.74349	6.29897	-7.3987	1.65e-06	0.000116145	5.32782
9993	DGCR2	DiGeorge syndrome critical region gene 2	1.1128	6.57341	7.37501	1.72e-06	0.000119776	5.30275
9318	COPS2	COP9 signalosome subunit 2	-1.60449	5.61305	-7.37166	1.73e-06	0.000119776	5.30286
527	ATP6V0C	ATPase H+ transporting V0 subunit c	-1.75341	7.2346	-7.36907	1.74e-06	0.000119776	5.27532
10190	TXNDC9	thioredoxin domain containing 9	1.56467	4.78893	7.36319	1.76e-06	0.000120048	5.3749
29080	CCDC59	coiled-coil domain containing 59	-1.711	5.65587	-7.35765	1.77e-06	0.000120048	5.2778
8349	H2BC21	H2B clustered histone 21	-3.40412	4.37413	-7.39364	1.78e-06	0.000120048	5.3655
5142	PDE4B	phosphodiesterase 4B	-2.89096	7.24636	-7.42825	1.79e-06	0.000120048	5.27383
1432	MAPK14	mitogen-activated protein kinase 14	1.22239	6.09656	7.34934	1.8e-06	0.000120048	5.27927
56851	EMC7	ER membrane protein complex subunit 7	-0.96397	6.6889	-7.34462	1.81e-06	0.000120275	5.22839
2057	EPOR	erythropoietin receptor	-1.79007	3.83097	-7.33533	1.84e-06	0.000121439	5.33316
5610	EIF2AK2	eukaryotic translation initiation factor 2 alpha kinase 2	-1.04451	5.95268	-7.32447	1.87e-06	0.000122402	5.20858
3703	STT3A	STT3 oligosaccharyltransferase complex catalytic subunit A	1.39267	5.96874	7.32356	1.88e-06	0.000122402	5.2454
3475	IFRD1	interferon related developmental regulator 1	-2.23265	6.5031	-7.31837	1.89e-06	0.000122749	5.19281
5756	TWF1	twinfilin actin binding protein 1	-1.25528	4.90157	-7.3051	1.94e-06	0.000124797	5.2285
123720	WHAMM	WASP homolog associated with actin, golgi membranes and microtubules	-2.18733	5.9671	-7.29045	1.98e-06	0.000126721	5.15626
4509	ATP8	ATP synthase F0 subunit 8	-1.24735	8.41535	-7.28915	1.99e-06	0.000126721	5.15679
51603	EEF1AKNMT	eEF1A lysine and N-terminal methyltransferase	2.22703	4.43857	7.2683	2.06e-06	0.000130522	5.22593
8531	YBX3	Y-box binding protein 3	-1.64143	6.724	-7.25303	2.11e-06	0.000133181	5.07412
79943	ZNF696	zinc finger protein 696	1.95476	3.18775	7.24758	2.13e-06	0.000133653	5.0887
1212	CLTB	clathrin light chain B	-1.13675	6.39577	-7.2413	2.16e-06	0.00013432	5.05495
6520	SLC3A2	solute carrier family 3 member 2	-1.58134	7.87245	-7.22652	2.21e-06	0.000136962	5.04047
2107	ETF1	eukaryotic translation termination factor 1	-2.07995	6.6048	-7.21632	2.25e-06	0.000137893	5.01544
1263	PLK3	polo like kinase 3	-3.39958	6.32572	-7.3105	2.25e-06	0.000137893	5.05991
4538	ND4	NADH dehydrogenase subunit 4	-1.31076	12.2604	-7.20043	2.31e-06	0.000140802	5.0565
262	AMD1	adenosylmethionine decarboxylase 1	-1.35072	7.24162	-7.19673	2.33e-06	0.000140857	4.97812
54855	TENT5C	terminal nucleotidyltransferase 5C	-3.55854	6.21189	-7.28508	2.35e-06	0.000140857	5.02398
55853	IDI2-AS1	IDI2 antisense RNA 1	-2.44074	3.36189	-7.19052	2.35e-06	0.000140857	5.0991
8915	BCL10	BCL10 immune signaling adaptor	-1.39624	5.19192	-7.18481	2.38e-06	0.000141019	5.0063
100506190	LINC00963	long intergenic non-protein coding RNA 963	-2.54591	4.63991	-7.18272	2.38e-06	0.000141019	5.04319
57703	CWC22	CWC22 spliceosome associated protein homolog	1.20689	5.13392	7.17889	2.4e-06	0.000141019	5.04108
3658	IREB2	iron responsive element binding protein 2	1.21058	5.41147	7.17649	2.41e-06	0.000141019	5.02002
6498	SKIL	SKI like proto-oncogene	-3.8064	4.55228	-7.26212	2.42e-06	0.000141019	5.06924
22890	ZBTB1	zinc finger and BTB domain containing 1	-1.51734	7.08079	-7.1614	2.47e-06	0.000143344	4.91658
10189	ALYREF	Aly/REF export factor	-1.30379	5.81963	-7.14224	2.55e-06	0.000147347	4.90104
195827	PRXL2C	peroxiredoxin like 2C	-2.1145	4.99454	-7.1391	2.57e-06	0.000147366	4.94243
49854	ZBTB21	zinc finger and BTB domain containing 21	-3.00238	4.54903	-7.14837	2.66e-06	0.000151669	4.9529
7071	KLF10	Kruppel like factor 10	-2.93311	6.93633	-7.18591	2.75e-06	0.000155777	4.84374
26157	GIMAP2	GTPase, IMAP family member 2	1.3802	5.88751	7.09517	2.77e-06	0.000155777	4.85933
9021	SOCS3	suppressor of cytokine signaling 3	-3.76587	5.80686	-7.18396	2.78e-06	0.000155777	4.87114
4291	MLF1	myeloid leukemia factor 1	-2.93749	2.29809	-7.09173	2.79e-06	0.000155777	4.83433
55303	GIMAP4	GTPase, IMAP family member 4	2.61949	7.57017	7.10709	2.89e-06	0.000160319	4.79734
55500	ETNK1	ethanolamine kinase 1	1.42676	5.66719	7.06915	2.9e-06	0.000160319	4.82801
7699	ZNF140	zinc finger protein 140	1.98538	4.03622	7.05136	2.99e-06	0.000164484	4.8635
29960	MRM2	mitochondrial rRNA methyltransferase 2	1.52602	4.39355	7.04513	3.02e-06	0.00016543	4.85652
8518	ELP1	elongator complex protein 1	1.3129	5.2765	7.03965	3.05e-06	0.000166174	4.7972
56242	ZNF253	zinc finger protein 253	2.64103	3.0547	7.00672	3.23e-06	0.000174378	4.61939
4221	MEN1	menin 1	1.39747	5.73924	7.00607	3.23e-06	0.000174378	4.71439
2976	GTF3C2	general transcription factor IIIC subunit 2	1.16292	5.85516	7.0011	3.26e-06	0.000175023	4.69173
54925	ZSCAN32	zinc finger and SCAN domain containing 32	1.64464	4.03582	6.98536	3.35e-06	0.00017846	4.75922
51031	GLOD4	glyoxalase domain containing 4	1.37559	5.87402	6.98426	3.35e-06	0.00017846	4.66838
23376	UFL1	UFM1 specific ligase 1	1.13878	5.5294	6.98142	3.37e-06	0.000178475	4.67507
9673	SLC25A44	solute carrier family 25 member 44	1.56379	5.00901	6.96747	3.45e-06	0.000181972	4.69658
10526	IPO8	importin 8	1.45631	4.7082	6.96369	3.48e-06	0.00018198	4.70602
10106	CTDSP2	CTD small phosphatase 2	1.15155	6.9343	6.96194	3.49e-06	0.00018198	4.58319
9847	C2CD5	C2 calcium dependent domain containing 5	1.50368	4.73995	6.9537	3.54e-06	0.000183729	4.68786
4541	ND6	NADH dehydrogenase subunit 6	-1.06954	9.57322	-6.94293	3.6e-06	0.000186323	4.57661
118426	BORCS5	BLOC-1 related complex subunit 5	-1.28891	4.36894	-6.93814	3.63e-06	0.000187002	4.6353
132864	CPEB2	cytoplasmic polyadenylation element binding protein 2	-3.44104	3.85918	-6.95729	3.69e-06	0.000188825	4.66742
10769	PLK2	polo like kinase 2	-3.90877	2.44257	-6.92579	3.71e-06	0.000189291	4.56549
29979	UBQLN1	ubiquilin 1	-1.29743	7.51293	-6.90375	3.86e-06	0.000195011	4.47102
23184	MESD	mesoderm development LRP chaperone	1.12324	5.68723	6.89629	3.91e-06	0.000195011	4.51767
57561	ARRDC3	arrestin domain containing 3	-1.87121	7.68367	-6.896	3.91e-06	0.000195011	4.46327
7155	TOP2B	DNA topoisomerase II beta	1.14188	7.24946	6.89316	3.93e-06	0.000195011	4.45809
3958	LGALS3	galectin 3	-3.66294	5.72833	-6.97688	3.94e-06	0.000195011	4.52103
57162	PELI1	pellino E3 ubiquitin protein ligase 1	-2.83339	5.98105	-6.96215	3.95e-06	0.000195011	4.49024
64374	SIL1	SIL1 nucleotide exchange factor	-1.46384	4.66757	-6.89038	3.95e-06	0.000195011	4.53148
26152	ZNF337	zinc finger protein 337	1.37047	4.41454	6.88271	4e-06	0.000196757	4.5786
29946	SERTAD3	SERTA domain containing 3	-2.42402	4.73707	-6.87736	4.04e-06	0.000197718	4.50932
1633	DCK	deoxycytidine kinase	1.76398	6.25325	6.87352	4.07e-06	0.00019817	4.4673
26472	PPP1R14B	protein phosphatase 1 regulatory inhibitor subunit 14B	-1.76461	4.76227	-6.85743	4.19e-06	0.000202931	4.46759
7832	BTG2	BTG anti-proliferation factor 2	-2.41308	7.87346	-6.88102	4.23e-06	0.000204395	4.39683
51719	CAB39	calcium binding protein 39	1.15366	7.17314	6.83803	4.33e-06	0.00020811	4.36161
133746	JMY	junction mediating and regulatory protein, p53 cofactor	-2.36525	6.57794	-6.8408	4.54e-06	0.000217289	4.31833
26164	MTG2	mitochondrial ribosome associated GTPase 2	1.23053	4.7173	6.80446	4.59e-06	0.000218839	4.42564
7030	TFE3	transcription factor binding to IGHM enhancer 3	-1.60584	5.04899	-6.80016	4.63e-06	0.000219547	4.34671
9562	MINPP1	multiple inositol-polyphosphate phosphatase 1	2.73555	2.57799	6.78165	4.78e-06	0.000225842	4.13478
90268	OTULIN	OTU deubiquitinase with linear linkage specificity	-1.91101	5.89281	-6.77178	4.87e-06	0.000228821	4.25191
133	ADM	adrenomedullin	-5.15988	2.50567	-6.78623	4.92e-06	0.000229954	4.26161
11329	STK38	serine/threonine kinase 38	1.64438	7.30428	6.76414	4.93e-06	0.000229954	4.23698
6671	SP4	Sp4 transcription factor	1.50737	5.43935	6.7585	4.98e-06	0.000231273	4.30468
86	ACTL6A	actin like 6A	2.74482	4.3041	6.75001	5.06e-06	0.000232348	4.35917
10146	G3BP1	G3BP stress granule assembly factor 1	1.15054	6.88591	6.74845	5.07e-06	0.000232348	4.20667
3005	H1-0	H1.0 linker histone	-4.62994	2.86513	-6.77455	5.08e-06	0.000232348	4.31651
5914	RARA	retinoic acid receptor alpha	-3.40099	5.47059	-6.82779	5.09e-06	0.000232348	4.27074
6428	SRSF3	serine and arginine rich splicing factor 3	-0.92731	8.48702	-6.7369	5.17e-06	0.000234681	4.194
388	RHOB	ras homolog family member B	-3.48002	4.60198	-6.81413	5.18e-06	0.000234681	4.30831
2495	FTH1	ferritin heavy chain 1	-2.72549	11.1382	-6.76995	5.23e-06	0.000235806	4.23919
57132	CHMP1B	charged multivesicular body protein 1B	-1.74292	7.51971	-6.72317	5.3e-06	0.00023811	4.15281
55156	ARMC1	armadillo repeat containing 1	1.39147	5.1201	6.71686	5.36e-06	0.0002398	4.24983
147923	ZNF420	zinc finger protein 420	1.77524	4.14709	6.71187	5.41e-06	0.000240949	4.29848
9674	KIAA0040	KIAA0040	1.24284	6.09984	6.70631	5.46e-06	0.000242347	4.16295
25853	DCAF12	DDB1 and CUL4 associated factor 12	1.9666	4.42893	6.69839	5.54e-06	0.000244786	4.27217
57223	PPP4R3B	protein phosphatase 4 regulatory subunit 3B	1.27981	6.73261	6.69285	5.59e-06	0.000245474	4.11428
25819	NOCT	nocturnin	-3.97514	2.11115	-6.69224	5.6e-06	0.000245474	4.13682
10550	ARL6IP5	ADP ribosylation factor like GTPase 6 interacting protein 5	1.12628	8.69035	6.68975	5.63e-06	0.000245474	4.10708
9424	KCNK6	potassium two pore domain channel subfamily K member 6	-2.61067	3.72755	-6.6856	5.67e-06	0.000245474	4.24174
9530	BAG4	BAG cochaperone 4	-1.21918	5.1519	-6.68505	5.67e-06	0.000245474	4.13588
440836	ODF3B	outer dense fiber of sperm tails 3B	-3.72456	3.42747	-6.70553	5.71e-06	0.000245474	4.25074
257397	TAB3	TGF-beta activated kinase 1 (MAP3K7) binding protein 3	-1.36822	5.01882	-6.68005	5.72e-06	0.000245474	4.13588
10383	TUBB4B	tubulin beta 4B class IVb	-1.87268	6.68562	-6.67893	5.73e-06	0.000245474	4.06821
54955	C1orf109	chromosome 1 open reading frame 109	1.99998	3.7907	6.67052	5.82e-06	0.000247553	4.22112
161145	TMEM229B	transmembrane protein 229B	2.14796	4.68102	6.66842	5.84e-06	0.000247553	4.21528
8407	TAGLN2	transgelin 2	-1.04057	9.69043	-6.66763	5.85e-06	0.000247553	4.09125
9841	ZBTB24	zinc finger and BTB domain containing 24	-1.12494	5.51189	-6.66112	5.92e-06	0.000249473	4.07011
4536	ND2	NADH dehydrogenase subunit 2	-1.55907	11.0297	-6.65274	6.01e-06	0.000251509	4.08657
1642	DDB1	damage specific DNA binding protein 1	0.975394	7.29472	6.65188	6.02e-06	0.000251509	4.02582
142891	SAMD8	sterile alpha motif domain containing 8	-2.019	5.22707	-6.64886	6.05e-06	0.000251509	4.06811
101928062	PRANCR	progenitor renewal associated non-coding RNA	-1.28811	3.76857	-6.64798	6.06e-06	0.000251509	4.16989
7040	TGFB1	transforming growth factor beta 1	-1.88474	8.68525	-6.6399	6.15e-06	0.000252813	4.02635
1998	ELF2	E74 like ETS transcription factor 2	-1.13049	6.18502	-6.63938	6.15e-06	0.000252813	4.0009
51177	PLEKHO1	pleckstrin homology domain containing O1	-1.80763	6.05386	-6.63873	6.16e-06	0.000252813	4.00714
8799	PEX11B	peroxisomal biogenesis factor 11 beta	1.92424	4.58432	6.63622	6.19e-06	0.000253	4.15862
9453	GGPS1	geranylgeranyl diphosphate synthase 1	1.71157	4.90836	6.62556	6.31e-06	0.000256898	4.11608
100506144	TMEM35B	transmembrane protein 35B	2.5364	5.3816	6.61464	6.43e-06	0.000260783	4.09501
2597	GAPDH	glyceraldehyde-3-phosphate dehydrogenase	-1.10571	10.6718	-6.613	6.45e-06	0.000260783	4.00909
8896	BUD31	BUD31 homolog	-1.19846	5.60116	-6.6085	6.5e-06	0.000261516	3.97029
5202	PFDN2	prefoldin subunit 2	-1.24835	5.31108	-6.60502	6.54e-06	0.000261516	3.9817
84376	HOOK3	hook microtubule tethering protein 3	-1.24351	5.49912	-6.6036	6.56e-06	0.000261516	3.96729
85013	TMEM128	transmembrane protein 128	1.50794	4.72108	6.6028	6.57e-06	0.000261516	4.08156
8334	H2AC6	H2A clustered histone 6	-2.09495	3.23871	-6.60119	6.59e-06	0.000261516	4.10909
9308	CD83	CD83 molecule	-5.33443	5.07851	-6.67587	6.62e-06	0.000261884	4.0835
9618	TRAF4	TNF receptor associated factor 4	-3.05549	3.19112	-6.59029	6.72e-06	0.000264745	4.09127
4519	CYTB	cytochrome b	-1.28803	12.4587	-6.58394	6.79e-06	0.00026681	3.98241
6303	SAT1	spermidine/spermine N1-acetyltransferase 1	-2.85514	8.63	-6.6541	6.85e-06	0.000268011	3.9381
28955	DEXI	Dexi homolog	1.86197	4.50368	6.57248	6.93e-06	0.000270403	4.04985
10318	TNIP1	TNFAIP3 interacting protein 1	-0.903442	7.12832	-6.56815	6.99e-06	0.000271543	3.86396
8893	EIF2B5	eukaryotic translation initiation factor 2B subunit epsilon	1.18543	5.93402	6.5593	7.1e-06	0.000272574	3.90644
57826	RAP2C	RAP2C, member of RAS oncogene family	-1.36026	5.615	-6.55836	7.11e-06	0.000272574	3.87899
3712	IVD	isovaleryl-CoA dehydrogenase	1.38255	5.84352	6.55787	7.12e-06	0.000272574	3.91642
22822	PHLDA1	pleckstrin homology like domain family A member 1	-4.25088	4.06073	-6.63364	7.13e-06	0.000272574	4.03852
4539	ND4L	NADH dehydrogenase subunit 4L	-1.20359	9.76984	-6.55623	7.14e-06	0.000272574	3.89281
972	CD74	CD74 molecule	-2.08313	10.8618	-6.54687	7.26e-06	0.000276093	3.89534
81545	FBXO38	F-box protein 38	1.52047	5.01946	6.54521	7.28e-06	0.000276093	3.95843
6478	SIAH2	siah E3 ubiquitin protein ligase 2	-1.3339	6.88241	-6.53328	7.44e-06	0.000280753	3.80092
6480	ST6GAL1	ST6 beta-galactoside alpha-2,6-sialyltransferase 1	1.99951	7.03794	6.53205	7.46e-06	0.000280753	3.83446
84172	POLR1B	RNA polymerase I subunit B	1.52911	4.95051	6.52863	7.5e-06	0.000281521	3.93463
7779	SLC30A1	solute carrier family 30 member 1	-2.22788	4.32998	-6.52289	7.58e-06	0.000283468	3.91295
64431	ACTR6	actin related protein 6	1.38403	4.77231	6.51787	7.65e-06	0.000285064	3.92373
1032	CDKN2D	cyclin dependent kinase inhibitor 2D	-1.10513	7.29985	-6.51547	7.68e-06	0.000285329	3.77101
2618	GART	phosphoribosylglycinamide formyltransferase, phosphoribosylglycinamide synthetase, phosphoribosylaminoimidazole synthetase	1.58525	4.92464	6.51293	7.72e-06	0.000285669	3.91084
10124	ARL4A	ADP ribosylation factor like GTPase 4A	-3.40768	5.43203	-6.58243	7.79e-06	0.000287588	3.84478
401588	ZNF674-AS1	ZNF674 antisense RNA 1 (head to head)	-1.9091	2.75691	-6.50498	7.83e-06	0.000287843	3.93972
256380	SCML4	Scm polycomb group protein like 4	1.76635	6.83811	6.49654	7.95e-06	0.000291231	3.7696
60491	NIF3L1	NGG1 interacting factor 3 like 1	1.41461	4.12661	6.49477	7.97e-06	0.000291231	3.92001
30836	DNTTIP2	deoxynucleotidyltransferase terminal interacting protein 2	-1.33446	7.35133	-6.49278	8e-06	0.000291301	3.73166
6814	STXBP3	syntaxin binding protein 3	0.972084	5.87706	6.48779	8.07e-06	0.00029154	3.77389
11196	SEC23IP	SEC23 interacting protein	1.16996	5.61442	6.48714	8.08e-06	0.00029154	3.79618
5356	PLRG1	pleiotropic regulator 1	1.17548	5.72094	6.48683	8.09e-06	0.00029154	3.78787
10016	PDCD6	programmed cell death 6	1.46067	6.22964	6.48273	8.15e-06	0.000292742	3.76139
7626	ZNF75D	zinc finger protein 75D	1.41436	4.39539	6.47191	8.31e-06	0.000297536	3.86746
4792	NFKBIA	NFKB inhibitor alpha	-2.09743	9.98881	-6.46425	8.42e-06	0.000299809	3.73228
84924	ZNF566	zinc finger protein 566	2.09315	3.41092	6.46126	8.47e-06	0.000299809	3.84333
84267	C9orf64	chromosome 9 open reading frame 64	2.9156	2.49859	6.46061	8.48e-06	0.000299809	3.60129
11236	RNF139	ring finger protein 139	-1.3932	7.39816	-6.45996	8.49e-06	0.000299809	3.67288
9724	UTP14C	UTP14C small subunit processome component	1.84091	2.73688	6.45872	8.51e-06	0.000299809	3.77188
219333	USP12	ubiquitin specific peptidase 12	-1.32553	5.47041	-6.44941	8.65e-06	0.00030392	3.68981
64282	TENT4B	terminal nucleotidyltransferase 4B	-1.7668	5.62272	-6.4442	8.74e-06	0.000305818	3.67298
51465	UBE2J1	ubiquitin conjugating enzyme E2 J1	-1.14741	7.27234	-6.43139	8.94e-06	0.000311996	3.61733
2117	ETV3	ETS variant transcription factor 3	-2.18118	4.95299	-6.42013	9.12e-06	0.000317056	3.67674
128077	LIX1L	limb and CNS expressed 1 like	1.55019	5.60947	6.419	9.14e-06	0.000317056	3.68775
51061	TXNDC11	thioredoxin domain containing 11	-1.31709	7.00926	-6.41648	9.18e-06	0.000317171	3.58815
23275	POFUT2	protein O-fucosyltransferase 2	-1.39172	4.81344	-6.41439	9.22e-06	0.000317171	3.67371
998	CDC42	cell division cycle 42	-1.33598	8.06403	-6.41359	9.23e-06	0.000317171	3.60177
29116	MYLIP	myosin regulatory light chain interacting protein	-1.71849	7.98194	-6.41149	9.27e-06	0.000317385	3.59748
3105	HLA-A	major histocompatibility complex, class I, A	6.19064	6.59261	6.47342	9.45e-06	0.000322437	3.77536
9188	DDX21	DExD-box helicase 21	-1.58979	6.61217	-6.39548	9.54e-06	0.000324712	3.55151
51249	TMEM69	transmembrane protein 69	2.03452	3.94554	6.38884	9.66e-06	0.000327635	3.74396
7431	VIM	vimentin	-2.03825	9.20366	-6.38172	9.78e-06	0.000330873	3.56809
64781	CERK	ceramide kinase	1.11	6.91889	6.37926	9.83e-06	0.00033091	3.53709
8462	KLF11	Kruppel like factor 11	-2.46313	5.3859	-6.40791	9.9e-06	0.00033091	3.57797
8351	H3C4	H3 clustered histone 4	-2.58529	1.69696	-6.37439	9.91e-06	0.00033091	3.59508
133957	CCDC127	coiled-coil domain containing 127	1.62675	3.4436	6.37409	9.92e-06	0.00033091	3.71192
7538	ZFP36	ZFP36 ring finger protein	-2.53015	10.297	-6.40808	9.94e-06	0.00033091	3.58228
10135	NAMPT	nicotinamide phosphoribosyltransferase	-3.61319	5.80863	-6.43274	1.02e-05	0.000336936	3.56521
201626	PDE12	phosphodiesterase 12	-1.00438	5.50259	-6.35708	1.02e-05	0.000336936	3.51999
127544	RNF19B	ring finger protein 19B	-1.74816	5.76638	-6.35665	1.02e-05	0.000336936	3.50528
257068	PLCXD2	phosphatidylinositol specific phospholipase C X domain containing 2	-2.74918	3.08875	-6.35632	1.02e-05	0.000336936	3.68728
10437	IFI30	IFI30 lysosomal thiol reductase	-3.97909	7.94411	-6.4252	1.03e-05	0.000336936	3.52402
22919	MAPRE1	microtubule associated protein RP/EB family member 1	-1.21723	7.38461	-6.35339	1.03e-05	0.000336936	3.47621
7733	ZNF180	zinc finger protein 180	1.54675	3.68794	6.34147	1.05e-05	0.000343207	3.66166
10513	APPBP2	amyloid beta precursor protein binding protein 2	1.11182	4.971	6.34001	1.06e-05	0.000343207	3.57723
60370	AVPI1	arginine vasopressin induced 1	-2.46537	3.42221	-6.32658	1.08e-05	0.000350676	3.62532
645676	ASH1L-AS1	ASH1L antisense RNA 1	-1.45649	3.13685	-6.31828	1.1e-05	0.000354979	3.61866
5887	RAD23B	RAD23 homolog B, nucleotide excision repair protein	-1.09358	4.97004	-6.31661	1.1e-05	0.000355017	3.48426
8744	TNFSF9	TNF superfamily member 9	-4.93616	3.54416	-6.38347	1.11e-05	0.000355017	3.62469
58526	MID1IP1	MID1 interacting protein 1	-1.74465	5.2579	-6.31177	1.11e-05	0.000355017	3.45306
662	BNIP1	BCL2 interacting protein 1	-1.42806	3.98079	-6.31117	1.11e-05	0.000355017	3.55677
904	CCNT1	cyclin T1	-1.51294	5.50294	-6.31005	1.11e-05	0.000355017	3.43284
51593	SRRT	serrate, RNA effector molecule	-0.999167	7.21483	-6.30696	1.12e-05	0.000355017	3.38702
27106	ARRDC2	arrestin domain containing 2	-1.395	7.49404	-6.30653	1.12e-05	0.000355017	3.3927
9813	EFCAB14	EF-hand calcium binding domain 14	0.915575	7.68036	6.30265	1.13e-05	0.000355017	3.38918
4512	COX1	cytochrome c oxidase subunit I	-1.36348	13.0029	-6.30192	1.13e-05	0.000355017	3.47911
372	ARCN1	archain 1	1.07148	7.17366	6.30135	1.13e-05	0.000355017	3.38902
55839	CENPN	centromere protein N	-2.51641	3.21782	-6.30043	1.13e-05	0.000355017	3.58661
8676	STX11	syntaxin 11	-3.15903	6.32085	-6.36896	1.14e-05	0.000355017	3.42296
142	PARP1	poly(ADP-ribose) polymerase 1	1.31919	7.00084	6.28498	1.17e-05	0.000363331	3.3665
10282	BET1	Bet1 golgi vesicular membrane trafficking protein	1.96518	3.44517	6.2819	1.17e-05	0.000363752	3.54629
55844	PPP2R2D	protein phosphatase 2 regulatory subunit Bdelta	-0.759525	6.09292	-6.28125	1.18e-05	0.000363752	3.35102
10346	TRIM22	tripartite motif containing 22	1.00806	7.5136	6.27068	1.2e-05	0.000369383	3.33006
128061	C1orf131	chromosome 1 open reading frame 131	1.26987	3.9414	6.2698	1.2e-05	0.000369383	3.52796
9444	QKI	QKI, KH domain containing RNA binding	-1.49497	6.78689	-6.26787	1.2e-05	0.000369651	3.31459
79892	MCMBP	minichromosome maintenance complex binding protein	0.96061	6.21157	6.26006	1.22e-05	0.000373404	3.33846
80854	SETD7	SET domain containing 7, histone lysine methyltransferase	-4.24655	2.77774	-6.28113	1.22e-05	0.000373404	3.50426
5277	PIGA	phosphatidylinositol glycan anchor biosynthesis class A	-2.29084	4.60194	-6.25521	1.23e-05	0.000375182	3.40627
266812	NAP1L5	nucleosome assembly protein 1 like 5	-2.08764	3.29157	-6.24867	1.25e-05	0.000378285	3.4907
3949	LDLR	low density lipoprotein receptor	-3.43757	4.96013	-6.31618	1.25e-05	0.000378285	3.40527
128869	PIGU	phosphatidylinositol glycan anchor biosynthesis class U	1.80348	3.95249	6.23492	1.28e-05	0.000385352	3.47382
6596	HLTF	helicase like transcription factor	1.62533	3.99568	6.23463	1.28e-05	0.000385352	3.46946
26097	CHTOP	chromatin target of PRMT1	0.883111	5.80954	6.2244	1.3e-05	0.000391587	3.29248
911	CD1C	CD1c molecule	-4.48623	1.65353	-6.22244	1.31e-05	0.000391884	3.26732
5573	PRKAR1A	protein kinase cAMP-dependent type I regulatory subunit alpha	1.30952	7.48343	6.22102	1.31e-05	0.000391884	3.2414
4513	COX2	cytochrome c oxidase subunit II	-1.12139	12.1531	-6.21656	1.32e-05	0.000394036	3.31067
388650	DIPK1A	divergent protein kinase domain 1A	1.72419	4.57387	6.21288	1.33e-05	0.000395644	3.40201
1785	DNM2	dynamin 2	-0.766477	8.16854	-6.20706	1.35e-05	0.000397777	3.22127
51343	FZR1	fizzy and cell division cycle 20 related 1	-1.1695	6.00365	-6.20702	1.35e-05	0.000397777	3.21572
65264	UBE2Z	ubiquitin conjugating enzyme E2 Z	0.800526	6.84812	6.19824	1.37e-05	0.000403174	3.19765
10926	DBF4	DBF4 zinc finger	-1.68775	5.23798	-6.19482	1.38e-05	0.000404009	3.23846
26589	MRPL46	mitochondrial ribosomal protein L46	1.90525	3.98699	6.19421	1.38e-05	0.000404009	3.40195
8784	TNFRSF18	TNF receptor superfamily member 18	-3.03465	1.49317	-6.18935	1.39e-05	0.000406557	3.2454
30844	EHD4	EH domain containing 4	-2.33053	5.77121	-6.21638	1.41e-05	0.000409616	3.20234
27161	AGO2	argonaute RISC catalytic component 2	-1.74076	5.95701	-6.18194	1.41e-05	0.000409968	3.17357
51187	RSL24D1	ribosomal L24 domain containing 1	-1.25109	6.96554	-6.17994	1.42e-05	0.000410396	3.14998
201158	TVP23C	trans-golgi network vesicle protein 23 homolog C	-1.91257	2.39534	-6.17379	1.43e-05	0.00041351	3.35517
1435	CSF1	colony stimulating factor 1	-2.6596	3.18251	-6.17298	1.43e-05	0.00041351	3.36273
3659	IRF1	interferon regulatory factor 1	-1.7792	8.76589	-6.17112	1.44e-05	0.000413522	3.17042
116138	KLHDC3	kelch domain containing 3	1.90801	6.10241	6.17012	1.44e-05	0.000413522	3.21261
81606	LBH	LBH regulator of WNT signaling pathway	1.71968	7.48633	6.16779	1.45e-05	0.000414223	3.14874
57325	KAT14	lysine acetyltransferase 14	1.93079	3.9603	6.15865	1.47e-05	0.000420178	3.34022
7090	TLE3	TLE family member 3, transcriptional corepressor	-3.01337	6.26354	-6.22179	1.48e-05	0.000421463	3.15419
10043	TOM1	target of myb1 membrane trafficking protein	-2.44906	6.69551	-6.20476	1.5e-05	0.000424847	3.12251
27020	NPTN	neuroplastin	1.14641	5.48984	6.14237	1.52e-05	0.000429666	3.17337
3725	JUN	Jun proto-oncogene, AP-1 transcription factor subunit	-4.29303	8.71509	-6.2048	1.53e-05	0.000430136	3.13617
28984	RGCC	regulator of cell cycle	-4.93365	6.40757	-6.20478	1.53e-05	0.000430136	3.16576
8731	RNMT	RNA guanine-7 methyltransferase	-2.02529	5.96645	-6.14193	1.54e-05	0.000431852	3.09021
606500	SNORD68	small nucleolar RNA, C/D box 68	-2.29968	1.58735	-6.13248	1.55e-05	0.000431852	3.18318
83692	CD99L2	CD99 molecule like 2	1.7506	4.20746	6.13186	1.55e-05	0.000431852	3.28022
144404	TMEM120B	transmembrane protein 120B	-1.6456	4.23573	-6.13132	1.55e-05	0.000431852	3.20695
10534	ZNRD2	zinc ribbon domain containing 2	-1.28423	5.43099	-6.12834	1.56e-05	0.000431946	3.10057
10949	HNRNPA0	heterogeneous nuclear ribonucleoprotein A0	-1.47018	7.15549	-6.12788	1.56e-05	0.000431946	3.05563
11180	WDR6	WD repeat domain 6	1.55026	6.75766	6.12709	1.56e-05	0.000431946	3.08606
9584	RBM39	RNA binding motif protein 39	-1.45326	8.82777	-6.12379	1.57e-05	0.000433384	3.08275
64418	TMEM168	transmembrane protein 168	1.50101	3.84482	6.12258	1.57e-05	0.000433384	3.27277
6404	SELPLG	selectin P ligand	1.64841	9.20192	6.11984	1.58e-05	0.000434499	3.07263
55813	UTP6	UTP6 small subunit processome component	1.45601	4.64624	6.11386	1.6e-05	0.000438047	3.20757
55266	TMEM19	transmembrane protein 19	1.33324	4.91167	6.11275	1.6e-05	0.000438047	3.17739
8507	ENC1	ectodermal-neural cortex 1	-3.2541	4.67847	-6.16942	1.63e-05	0.000443717	3.15965
55831	EMC3	ER membrane protein complex subunit 3	-0.950203	6.56115	-6.10088	1.64e-05	0.000445585	3.00265
55166	CENPQ	centromere protein Q	3.02555	1.36397	6.09461	1.66e-05	0.000449682	2.68114
55770	EXOC2	exocyst complex component 2	0.954721	6.14511	6.09255	1.66e-05	0.000450288	3.03012
10240	MRPS31	mitochondrial ribosomal protein S31	1.68184	4.34036	6.0901	1.67e-05	0.000451231	3.1955
5162	PDHB	pyruvate dehydrogenase E1 subunit beta	1.15289	6.02958	6.08285	1.69e-05	0.000455778	3.02488
267002	PGBD2	piggyBac transposable element derived 2	2.84391	3.13773	6.08117	1.7e-05	0.000455778	3.13103
64172	OSGEPL1	O-sialoglycoprotein endopeptidase like 1	2.46155	3.07578	6.08074	1.7e-05	0.000455778	3.14878
2355	FOSL2	FOS like 2, AP-1 transcription factor subunit	-3.46781	7.63122	-6.1292	1.75e-05	0.000466901	2.98092
53827	FXYD5	FXYD domain containing ion transport regulator 5	-1.20724	8.24826	-6.06515	1.75e-05	0.000466901	2.9595
51142	CHCHD2	coiled-coil-helix-coiled-coil-helix domain containing 2	-1.09718	8.08031	-6.06283	1.76e-05	0.000467783	2.95067
283635	FAM177A1	family with sequence similarity 177 member A1	-1.43479	4.78679	-6.05286	1.79e-05	0.000475397	3.0106
10238	DCAF7	DDB1 and CUL4 associated factor 7	1.65639	6.53228	6.04984	1.8e-05	0.000476928	2.95462
10902	BRD8	bromodomain containing 8	1.84258	5.10475	6.03184	1.86e-05	0.000492011	3.03453
131583	FAM43A	family with sequence similarity 43 member A	-3.0771	4.64685	-6.08726	1.88e-05	0.000496107	3.01164
7372	UMPS	uridine monophosphate synthetase	1.57987	4.3323	6.02041	1.9e-05	0.000500209	3.0632
90780	PYGO2	pygopus family PHD finger 2	1.26169	5.55696	6.01544	1.92e-05	0.000503667	2.93488
7430	EZR	ezrin	-1.34967	9.34138	-6.00532	1.96e-05	0.000511555	2.87022
9294	S1PR2	sphingosine-1-phosphate receptor 2	-2.73827	2.94748	-6.00377	1.96e-05	0.000511555	3.06685
961	CD47	CD47 molecule	0.843341	7.79395	6.00185	1.97e-05	0.000511555	2.82777
7596	ZNF45	zinc finger protein 45	1.61733	4.06666	6.00122	1.97e-05	0.000511555	3.04875
54108	CHRAC1	chromatin accessibility complex subunit 1	-1.23444	6.13221	-6.00076	1.97e-05	0.000511555	2.82427
338758	ATP2B1-AS1	ATP2B1 antisense RNA 1	-3.12151	5.0498	-6.0596	1.99e-05	0.00051371	2.92476
94107	TMEM203	transmembrane protein 203	1.24689	6.06508	5.99237	2.01e-05	0.000517198	2.85671
7569	ZNF182	zinc finger protein 182	1.57991	3.62051	5.98852	2.02e-05	0.00051971	3.03982
968	CD68	CD68 molecule	-3.64713	6.26345	-6.0448	2.04e-05	0.000522304	2.84516
146691	TOM1L2	target of myb1 like 2 membrane trafficking protein	1.35699	4.58583	5.98208	2.04e-05	0.000522304	2.96703
10890	RAB10	RAB10, member RAS oncogene family	1.30483	6.29463	5.98202	2.05e-05	0.000522304	2.82597
49856	WRAP73	WD repeat containing, antisense to TP73	1.03675	4.98377	5.97995	2.05e-05	0.000522304	2.91149
10871	CD300C	CD300c molecule	-4.07899	2.98604	-6.0077	2.06e-05	0.000522304	3.02706
53981	CPSF2	cleavage and polyadenylation specific factor 2	1.76749	5.07587	5.97766	2.06e-05	0.000522304	2.93354
597	BCL2A1	BCL2 related protein A1	-2.46555	5.4752	-6.02219	2.06e-05	0.000522304	2.83807
9039	UBA3	ubiquitin like modifier activating enzyme 3	1.46921	5.85254	5.96748	2.1e-05	0.00052971	2.83258
4514	COX3	cytochrome c oxidase subunit III	-1.30555	12.4822	-5.96718	2.1e-05	0.00052971	2.85194
8339	H2BC8	H2B clustered histone 8	-4.85127	0.612642	-5.96228	2.12e-05	0.000532474	2.63226
94240	EPSTI1	epithelial stromal interaction 1	-1.11679	4.45225	-5.96196	2.12e-05	0.000532474	2.87325
5187	PER1	period circadian regulator 1	-2.90405	7.54116	-6.017	2.15e-05	0.000537597	2.76813
51684	SUFU	SUFU negative regulator of hedgehog signaling	1.3947	3.96026	5.95264	2.16e-05	0.000538305	2.96016
7128	TNFAIP3	TNF alpha induced protein 3	-3.1591	10.0156	-6.0138	2.16e-05	0.000538305	2.80733
26091	HERC4	HECT and RLD domain containing E3 ubiquitin protein ligase 4	1.53913	5.02334	5.95067	2.17e-05	0.000538939	2.87753
57120	GOPC	golgi associated PDZ and coiled-coil motif containing	1.21526	5.01919	5.9488	2.18e-05	0.000539609	2.8583
4540	ND5	NADH dehydrogenase subunit 5	-0.910219	11.5649	-5.94571	2.19e-05	0.000541522	2.79651
123169	LEO1	LEO1 homolog, Paf1/RNA polymerase II complex component	1.18853	4.47851	5.93726	2.22e-05	0.000548941	2.88765
51141	INSIG2	insulin induced gene 2	1.22207	4.61032	5.92845	2.26e-05	0.00055583	2.85866
9416	DDX23	DEAD-box helicase 23	1.3673	6.39486	5.92823	2.26e-05	0.00055583	2.72178
6432	SRSF7	serine and arginine rich splicing factor 7	-1.31642	8.54604	-5.92625	2.27e-05	0.00055665	2.70468
3012	H2AC8	H2A clustered histone 8	-3.98096	2.08575	-5.92037	2.3e-05	0.000560142	2.87014
7014	TERF2	telomeric repeat binding factor 2	0.944116	5.01668	5.92005	2.3e-05	0.000560142	2.79258
55422	ZNF331	zinc finger protein 331	-3.01082	6.82192	-5.97988	2.3e-05	0.000560142	2.69961
53339	BTBD1	BTB domain containing 1	0.793627	6.26415	5.9173	2.31e-05	0.000561079	2.68881
9604	RNF14	ring finger protein 14	1.22228	4.89557	5.91523	2.32e-05	0.000562022	2.80783
6844	VAMP2	vesicle associated membrane protein 2	-1.01693	8.2905	-5.90871	2.35e-05	0.000567708	2.66439
2354	FOSB	FosB proto-oncogene, AP-1 transcription factor subunit	-4.218	6.75822	-5.96774	2.35e-05	0.000567737	2.70307
23074	UHRF1BP1L	UHRF1 binding protein 1 like	-1.55125	5.48573	-5.90552	2.36e-05	0.000568611	2.67803
10116	FEM1B	fem-1 homolog B	-1.06299	6.18193	-5.90222	2.38e-05	0.000570513	2.6356
8226	PUDP	pseudouridine 5'-phosphatase	1.63559	3.96668	5.90142	2.38e-05	0.000570513	2.87119
91661	ZNF765	zinc finger protein 765	1.53907	3.55487	5.89804	2.39e-05	0.000572831	2.87822
9986	RCE1	Ras converting CAAX endopeptidase 1	-1.22885	5.4285	-5.89695	2.4e-05	0.000572831	2.66553
126792	B3GALT6	beta-1,3-galactosyltransferase 6	1.32824	5.02568	5.89526	2.41e-05	0.000573405	2.76188
57231	SNX14	sorting nexin 14	1.23299	5.34956	5.88377	2.46e-05	0.000583876	2.70583
126298	IRGQ	immunity related GTPase Q	-2.34176	3.899	-5.88336	2.46e-05	0.000583876	2.7854
23450	SF3B3	splicing factor 3b subunit 3	1.06424	7.03383	5.87084	2.52e-05	0.000596536	2.58263
90120	TMEM250	transmembrane protein 250	1.72755	5.78679	5.86583	2.54e-05	0.000600901	2.65793
2313	FLI1	Fli-1 proto-oncogene, ETS transcription factor	1.32727	7.14086	5.85915	2.58e-05	0.000604626	2.56437
23165	NUP205	nucleoporin 205	0.921422	5.41837	5.85868	2.58e-05	0.000604626	2.63838
25939	SAMHD1	SAM and HD domain containing deoxynucleoside triphosphate triphosphohydrolase 1	1.2749	8.10746	5.85836	2.58e-05	0.000604626	2.56058
22916	NCBP2	nuclear cap binding protein subunit 2	1.07163	5.92787	5.85801	2.58e-05	0.000604626	2.6039
6726	SRP9	signal recognition particle 9	1.39592	6.95863	5.84925	2.63e-05	0.000613407	2.55092
9441	MED26	mediator complex subunit 26	-2.10618	4.62354	-5.8459	2.64e-05	0.00061599	2.64058
8539	API5	apoptosis inhibitor 5	0.861914	6.97727	5.83965	2.67e-05	0.000621989	2.52011
10221	TRIB1	tribbles pseudokinase 1	-4.12762	4.1244	-5.89604	2.68e-05	0.000622792	2.73408
57018	CCNL1	cyclin L1	-1.89534	8.08824	-5.83673	2.69e-05	0.000622792	2.52544
9592	IER2	immediate early response 2	-2.14247	8.98376	-5.85465	2.71e-05	0.000623584	2.54575
266727	MDGA1	MAM domain containing glycosylphosphatidylinositol anchor 1	5.87667	1.48808	5.83298	2.71e-05	0.000623584	2.31826
128308	MRPL55	mitochondrial ribosomal protein L55	-0.970048	6.60469	-5.83237	2.71e-05	0.000623584	2.49326
65082	VPS33A	VPS33A core subunit of CORVET and HOPS complexes	1.08342	5.36529	5.82982	2.72e-05	0.000623584	2.5961
57147	SCYL3	SCY1 like pseudokinase 3	2.17736	3.69142	5.82977	2.72e-05	0.000623584	2.75753
4144	MAT2A	methionine adenosyltransferase 2A	1.6157	6.28615	5.82863	2.73e-05	0.000623584	2.54483
80219	COQ10B	coenzyme Q10B	-0.857702	6.30444	-5.8283	2.73e-05	0.000623584	2.49118
4149	MAX	MYC associated factor X	1.01783	6.69419	5.82583	2.74e-05	0.000625205	2.5038
55795	PCID2	PCI domain containing 2	1.06209	5.45426	5.81696	2.79e-05	0.000634473	2.56271
60528	ELAC2	elaC ribonuclease Z 2	1.06644	6.18789	5.8071	2.84e-05	0.000645097	2.49187
83855	KLF16	Kruppel like factor 16	-1.95512	3.52741	-5.80545	2.85e-05	0.000645784	2.66989
245812	CNPY4	canopy FGF signaling regulator 4	1.81015	3.54548	5.80323	2.86e-05	0.000647178	2.70978
51530	ZC3HC1	zinc finger C3HC-type containing 1	1.44299	3.62403	5.79888	2.89e-05	0.000651189	2.69637
91801	ALKBH8	alkB homolog 8, tRNA methyltransferase	1.50575	3.76968	5.7944	2.91e-05	0.000653873	2.68315
162394	SLFN5	schlafen family member 5	2.2158	7.35816	5.824	2.91e-05	0.000653873	2.46666
81932	HDHD3	haloacid dehalogenase like hydrolase domain containing 3	1.48945	4.55726	5.79347	2.92e-05	0.000653873	2.62533
51006	SLC35C2	solute carrier family 35 member C2	1.14797	6.15244	5.78879	2.94e-05	0.000658356	2.46176
10672	GNA13	G protein subunit alpha 13	-1.90307	7.78151	-5.79424	2.95e-05	0.000658841	2.42645
5965	RECQL	RecQ like helicase	1.24962	5.57568	5.78342	2.97e-05	0.0006624	2.49705
140711	TLDC2	TBC/LysM-associated domain containing 2	1.53389	6.03363	5.77987	2.99e-05	0.000665532	2.46706
94239	H2AZ2	H2A.Z variant histone 2	-0.742183	7.15908	-5.77687	3.01e-05	0.000667975	2.38659
23130	ATG2A	autophagy related 2A	-1.94255	5.95754	-5.7863	3.02e-05	0.000668029	2.41136
55969	RAB5IF	RAB5 interacting factor	-1.12986	4.70655	-5.77226	3.04e-05	0.00067114	2.491
92370	PXYLP1	2-phosphoxylose phosphatase 1	1.87437	3.9204	5.77047	3.05e-05	0.00067134	2.64139
11165	NUDT3	nudix hydrolase 3	-1.69603	1.70153	-5.76999	3.05e-05	0.00067134	2.59591
284406	ZFP82	ZFP82 zinc finger protein	1.97165	3.13565	5.76514	3.08e-05	0.000676196	2.63163
646719	NIPBL-DT	NIPBL divergent transcript	-1.27983	3.44963	-5.76328	3.09e-05	0.00067723	2.5981
91574	C12orf65	chromosome 12 open reading frame 65	1.37439	4.84874	5.76082	3.1e-05	0.000678236	2.52759
26994	RNF11	ring finger protein 11	-1.2019	6.46175	-5.76008	3.11e-05	0.000678236	2.35702
2537	IFI6	interferon alpha inducible protein 6	-1.54949	6.38285	-5.75883	3.12e-05	0.000678236	2.35801
23185	LARP4B	La ribonucleoprotein 4B	0.884979	6.12319	5.75831	3.12e-05	0.000678236	2.39586
54509	RHOF	ras homolog family member F, filopodia associated	-1.48248	4.04264	-5.74996	3.17e-05	0.000686454	2.51516
5757	PTMA	prothymosin alpha	-1.21568	9.68501	-5.7499	3.17e-05	0.000686454	2.3912
8336	H2AC17	H2A clustered histone 17	-2.69304	1.79362	-5.74817	3.18e-05	0.000687368	2.56645
4550	RNR2	l-rRNA	-1.36444	15.4921	-5.74574	3.19e-05	0.000689184	2.46957
81565	NDEL1	nudE neurodevelopment protein 1 like 1	-1.24778	6.87692	-5.74397	3.21e-05	0.000690163	2.3231
55573	CDV3	CDV3 homolog	-0.900286	7.97755	-5.74197	3.22e-05	0.000691437	2.33732
23582	CCNDBP1	cyclin D1 binding protein 1	0.783851	7.03198	5.73712	3.25e-05	0.000695743	2.32149
51585	PCF11	PCF11 cleavage and polyadenylation factor subunit	1.04703	6.05163	5.73635	3.25e-05	0.000695743	2.36256
7637	ZNF84	zinc finger protein 84	1.21505	4.98462	5.73563	3.26e-05	0.000695743	2.45929
26275	HIBCH	3-hydroxyisobutyryl-CoA hydrolase	1.77303	3.65071	5.73292	3.27e-05	0.000697224	2.58103
920	CD4	CD4 molecule	-3.52609	5.24916	-5.78865	3.28e-05	0.000697224	2.41898
2339	FNTA	farnesyltransferase, CAAX box, alpha	1.33936	6.35966	5.72603	3.32e-05	0.000704468	2.33689
3162	HMOX1	heme oxygenase 1	-4.45587	4.77114	-5.77906	3.34e-05	0.000707058	2.47459
22992	KDM2A	lysine demethylase 2A	-1.52238	6.6079	-5.72015	3.35e-05	0.000708292	2.27984
342510	CD300E	CD300e molecule	-4.59285	4.57801	-5.77606	3.35e-05	0.000708292	2.48988
7791	ZYX	zyxin	-1.38401	8.19785	-5.7179	3.37e-05	0.000709971	2.29851
10614	HEXIM1	HEXIM P-TEFb complex subunit 1	-1.38775	5.1117	-5.71294	3.4e-05	0.000715343	2.33931
7756	ZNF207	zinc finger protein 207	-0.794462	8.07798	-5.71106	3.41e-05	0.000715405	2.28009
9935	MAFB	MAF bZIP transcription factor B	-4.45473	5.35352	-5.76658	3.41e-05	0.000715405	2.40233
162427	RETREG3	reticulophagy regulator family member 3	1.4811	7.33703	5.7057	3.45e-05	0.000721155	2.2702
14	AAMP	angio associated migratory cell protein	0.905165	6.23835	5.70352	3.46e-05	0.000722779	2.28517
55735	DNAJC11	DnaJ heat shock protein family (Hsp40) member C11	1.15543	4.51618	5.70116	3.48e-05	0.00072466	2.44121
55186	SLC25A36	solute carrier family 25 member 36	-1.3268	6.54591	-5.69945	3.49e-05	0.000725661	2.23944
84775	ZNF607	zinc finger protein 607	4.36916	0.854001	5.6963	3.51e-05	0.000728658	2.07797
23099	ZBTB43	zinc finger and BTB domain containing 43	-2.41064	6.22168	-5.74744	3.53e-05	0.000729911	2.26586
7798	LUZP1	leucine zipper protein 1	-2.2013	5.62273	-5.72186	3.53e-05	0.000729911	2.27987
3437	IFIT3	interferon induced protein with tetratricopeptide repeats 3	-2.76899	3.80795	-5.71033	3.54e-05	0.000729936	2.44731
10269	ZMPSTE24	zinc metallopeptidase STE24	1.10005	5.16964	5.68903	3.56e-05	0.00073329	2.34653
55199	FAM86C1P	family with sequence similarity 86 member C1, pseudogene	4.56997	0.223677	5.68272	3.6e-05	0.000740795	2.03069
25948	KBTBD2	kelch repeat and BTB domain containing 2	-1.43705	6.61349	-5.67891	3.63e-05	0.000744823	2.1996
96610	BMS1P20	BMS1 pseudogene 20	-1.52773	3.58003	-5.67323	3.67e-05	0.000751547	2.41734
5734	PTGER4	prostaglandin E receptor 4	-2.08277	8.20436	-5.69236	3.72e-05	0.000758544	2.21011
9197	SLC33A1	solute carrier family 33 member 1	0.883176	4.94045	5.66588	3.72e-05	0.000758544	2.31626
114907	FBXO32	F-box protein 32	1.89484	6.82734	5.66524	3.73e-05	0.000758544	2.21653
9412	MED21	mediator complex subunit 21	-1.16251	4.7944	-5.6645	3.73e-05	0.000758544	2.2764
2778	GNAS	GNAS complex locus	-0.781578	9.46268	-5.66321	3.74e-05	0.000759007	2.2192
382	ARF6	ADP ribosylation factor 6	-0.949719	8.93079	-5.66128	3.75e-05	0.00076041	2.20537
3295	HSD17B4	hydroxysteroid 17-beta dehydrogenase 4	1.51267	4.79801	5.66009	3.76e-05	0.000760738	2.35173
80153	EDC3	enhancer of mRNA decapping 3	1.28942	5.26764	5.65855	3.77e-05	0.000761588	2.28866
79736	TEFM	transcription elongation factor, mitochondrial	1.43347	3.24716	5.6467	3.86e-05	0.000777637	2.42782
4172	MCM3	minichromosome maintenance complex component 3	2.27302	5.45596	5.64332	3.89e-05	0.000781257	2.29543
51434	ANAPC7	anaphase promoting complex subunit 7	1.54364	4.74686	5.63795	3.93e-05	0.000787906	2.31496
101928433	ATXN1-AS1	ATXN1 antisense RNA 1	-2.07592	2.98651	-5.63399	3.96e-05	0.000791975	2.3907
55361	PI4K2A	phosphatidylinositol 4-kinase type 2 alpha	-2.62158	5.73533	-5.68657	3.97e-05	0.000791975	2.17245
25929	GEMIN5	gem nuclear organelle associated protein 5	1.57	4.15558	5.63241	3.97e-05	0.000791975	2.36071
8535	CBX4	chromobox 4	-1.22804	6.6218	-5.61975	4.07e-05	0.000809977	2.08393
128	ADH5	alcohol dehydrogenase 5 (class III), chi polypeptide	1.21678	5.77322	5.61618	4.09e-05	0.000811766	2.15894
157567	ANKRD46	ankyrin repeat domain 46	2.74796	2.66219	5.61598	4.09e-05	0.000811766	2.2938
7336	UBE2V2	ubiquitin conjugating enzyme E2 V2	1.29392	5.85085	5.61577	4.1e-05	0.000811766	2.15528
84272	YIPF4	Yip1 domain family member 4	1.03585	5.18272	5.61242	4.12e-05	0.000812632	2.19578
6399	TRAPPC2	trafficking protein particle complex 2	1.0567	5.52075	5.61234	4.12e-05	0.000812632	2.16536
3007	H1-3	H1.3 linker histone, cluster member	-1.99801	5.0422	-5.61282	4.13e-05	0.000812632	2.15364
64645	MFSD14A	major facilitator superfamily domain containing 14A	-1.37913	7.37585	-5.60907	4.15e-05	0.000812632	2.06856
5567	PRKACB	protein kinase cAMP-activated catalytic subunit beta	1.85137	7.13523	5.60972	4.15e-05	0.000812632	2.09676
5966	REL	REL proto-oncogene, NF-kB subunit	-2.61943	6.73243	-5.66187	4.15e-05	0.000812632	2.09592
84527	ZNF559	zinc finger protein 559	3.23166	3.64206	5.60805	4.16e-05	0.000812632	2.34635
9807	IP6K1	inositol hexakisphosphate kinase 1	1.07751	5.62131	5.60773	4.16e-05	0.000812632	2.1477
55032	SLC35A5	solute carrier family 35 member A5	1.60153	3.95553	5.6064	4.17e-05	0.000812632	2.32953
3337	DNAJB1	DnaJ heat shock protein family (Hsp40) member B1	-1.79548	9.26136	-5.60589	4.18e-05	0.000812632	2.1073
10482	NXF1	nuclear RNA export factor 1	-1.2489	7.89239	-5.60455	4.19e-05	0.000813292	2.07107
81610	FAM83D	family with sequence similarity 83 member D	-2.14271	1.93402	-5.59447	4.27e-05	0.000827743	2.31478
116143	WDR92	WD repeat domain 92	2.23931	2.79817	5.59235	4.29e-05	0.000828474	2.29485
8405	SPOP	speckle type BTB/POZ protein	1.05154	6.16053	5.59217	4.29e-05	0.000828474	2.07952
1479	CSTF3	cleavage stimulation factor subunit 3	1.55954	4.21268	5.59009	4.3e-05	0.000828725	2.27728
10384	BTN3A3	butyrophilin subfamily 3 member A3	1.41743	6.32978	5.58879	4.31e-05	0.000828725	2.07704
7763	ZFAND5	zinc finger AN1-type containing 5	-1.58932	7.85129	-5.58845	4.32e-05	0.000828725	2.04033
1195	CLK1	CDC like kinase 1	-1.19455	7.69502	-5.58836	4.32e-05	0.000828725	2.03435
7978	MTERF1	mitochondrial transcription termination factor 1	1.65186	2.6875	5.58741	4.33e-05	0.000828797	2.30089
29074	MRPL18	mitochondrial ribosomal protein L18	1.13318	4.89722	5.58415	4.35e-05	0.000832431	2.17552
55676	SLC30A6	solute carrier family 30 member 6	2.16876	3.74449	5.58299	4.36e-05	0.000832431	2.3092
8505	PARG	poly(ADP-ribose) glycohydrolase	1.70752	3.6907	5.58206	4.37e-05	0.000832431	2.30189
1736	DKC1	dyskerin pseudouridine synthase 1	0.952104	5.64505	5.57961	4.39e-05	0.000832431	2.08645
153364	MBLAC2	metallo-beta-lactamase domain containing 2	1.66878	3.00591	5.57916	4.4e-05	0.000832431	2.30189
7076	TIMP1	TIMP metallopeptidase inhibitor 1	-2.45159	6.84336	-5.63176	4.4e-05	0.000832431	2.0353
115294	PCMTD1	protein-L-isoaspartate (D-aspartate) O-methyltransferase domain containing 1	1.13317	5.44063	5.57882	4.4e-05	0.000832431	2.11172
29909	GPR171	G protein-coupled receptor 171	2.25062	6.058	5.59446	4.43e-05	0.000837082	2.11252
284613	CYB561D1	cytochrome b561 family member D1	1.1423	5.20896	5.57235	4.45e-05	0.000839969	2.11867
10296	MAEA	macrophage erythroblast attacher, E3 ubiquitin ligase	0.895736	6.01477	5.57022	4.47e-05	0.000841896	2.03989
6446	SGK1	serum/glucocorticoid regulated kinase 1	-3.40668	5.35357	-5.62191	4.48e-05	0.000841896	2.09276
3159	HMGA1	high mobility group AT-hook 1	-1.77731	5.83768	-5.56712	4.5e-05	0.000844125	2.0087
219402	MTIF3	mitochondrial translational initiation factor 3	1.01239	4.85035	5.56391	4.53e-05	0.0008479	2.13777
10559	SLC35A1	solute carrier family 35 member A1	1.35418	4.72421	5.56125	4.55e-05	0.000849217	2.16418
391	RHOG	ras homolog family member G	-1.19997	7.9479	-5.56048	4.56e-05	0.000849217	1.98669
729678	LINC00847	long intergenic non-protein coding RNA 847	1.65564	3.47479	5.56046	4.56e-05	0.000849217	2.26856
117246	FTSJ3	FtsJ RNA 2'-O-methyltransferase 3	1.22879	5.5953	5.55891	4.57e-05	0.000850307	2.06363
114548	NLRP3	NLR family pyrin domain containing 3	-4.10615	4.71176	-5.60978	4.58e-05	0.000851165	2.15193
3422	IDI1	isopentenyl-diphosphate delta isomerase 1	-1.62436	6.25454	-5.5533	4.62e-05	0.000856645	1.96406
8504	PEX3	peroxisomal biogenesis factor 3	1.21386	4.42885	5.55239	4.63e-05	0.000856707	2.16876
1471	CST3	cystatin C	-3.42452	7.49447	-5.60117	4.66e-05	0.000860728	1.99163
6018	RLF	RLF zinc finger	-1.80227	6.30278	-5.55287	4.68e-05	0.000862523	1.95447
2625	GATA3	GATA binding protein 3	-1.65903	7.16031	-5.5456	4.69e-05	0.000863625	1.94398
55717	WDR11	WD repeat domain 11	1.11187	5.2773	5.54254	4.72e-05	0.000867283	2.05504
11261	CHP1	calcineurin like EF-hand protein 1	-1.20478	5.78357	-5.53973	4.74e-05	0.000870544	1.9557
81847	RNF146	ring finger protein 146	1.61616	4.41274	5.53795	4.76e-05	0.000872079	2.16362
114836	SLAMF6	SLAM family member 6	3.20113	7.10477	5.58817	4.77e-05	0.0008733	2.02447
51228	GLTP	glycolipid transfer protein	-1.15326	6.9283	-5.53334	4.8e-05	0.000876917	1.91455
3157	HMGCS1	3-hydroxy-3-methylglutaryl-CoA synthase 1	-1.87694	3.95741	-5.53211	4.81e-05	0.000876917	2.11229
84632	AFAP1L2	actin filament associated protein 1 like 2	4.92444	-0.192491	5.53164	4.82e-05	0.000876917	1.78978
9777	TM9SF4	transmembrane 9 superfamily member 4	0.979149	6.24569	5.52922	4.84e-05	0.000879557	1.94932
84315	MON1A	MON1 homolog A, secretory trafficking associated	2.68469	3.47144	5.52792	4.85e-05	0.000880319	2.20789
55153	SDAD1	SDA1 domain containing 1	1.37458	6.0112	5.52532	4.88e-05	0.000883061	1.97262
3660	IRF2	interferon regulatory factor 2	1.59618	5.46325	5.52385	4.89e-05	0.000883061	2.02689
60313	GPBP1L1	GC-rich promoter binding protein 1 like 1	0.706506	6.79322	5.52374	4.89e-05	0.000883061	1.91037
5997	RGS2	regulator of G protein signaling 2	-3.05438	7.45804	-5.56867	4.95e-05	0.000892701	1.92525
10947	AP3M2	adaptor related protein complex 3 subunit mu 2	-1.43199	4.50576	-5.515	4.97e-05	0.000894856	2.01695
4677	NARS1	asparaginyl-tRNA synthetase 1	0.903825	6.53771	5.51433	4.98e-05	0.000894856	1.90427
1051	CEBPB	CCAAT enhancer binding protein beta	-2.14451	5.96479	-5.54906	5e-05	0.000896713	1.91408
140609	NEK7	NIMA related kinase 7	1.5726	6.3073	5.50909	5.03e-05	0.00090103	1.92964
9938	ARHGAP25	Rho GTPase activating protein 25	1.80574	7.62248	5.50647	5.11e-05	0.00091183	1.87801
4084	MXD1	MAX dimerization protein 1	-2.61212	5.28779	-5.55229	5.11e-05	0.00091183	1.9459
6670	SP3	Sp3 transcription factor	-1.08937	7.26605	-5.50018	5.12e-05	0.000912229	1.85276
8773	SNAP23	synaptosome associated protein 23	0.929389	6.34061	5.49839	5.14e-05	0.000912625	1.88297
79939	SLC35E1	solute carrier family 35 member E1	-1.52584	6.22349	-5.49828	5.14e-05	0.000912625	1.85681
51430	SUCO	SUN domain containing ossification factor	-1.57261	5.77091	-5.49614	5.16e-05	0.000913923	1.8724
6239	RREB1	ras responsive element binding protein 1	-1.59958	5.58785	-5.49587	5.16e-05	0.000913923	1.88327
55739	NAXD	NAD(P)HX dehydratase	1.09633	5.04665	5.49038	5.22e-05	0.000921232	1.97692
143879	KBTBD3	kelch repeat and BTB domain containing 3	2.14733	2.89871	5.48918	5.23e-05	0.000921232	2.12666
58476	TP53INP2	tumor protein p53 inducible nuclear protein 2	-4.24733	3.91189	-5.5393	5.24e-05	0.000921232	2.1007
79596	OBI1	ORC ubiquitin ligase 1	1.28033	3.38677	5.48844	5.24e-05	0.000921232	2.13329
3140	MR1	major histocompatibility complex, class I-related	0.828978	5.66511	5.48759	5.25e-05	0.000921269	1.90225
2908	NR3C1	nuclear receptor subfamily 3 group C member 1	-1.64023	7.64137	-5.48597	5.26e-05	0.000922682	1.83592
23710	GABARAPL1	GABA type A receptor associated protein like 1	-2.57857	7.46093	-5.53477	5.28e-05	0.000924553	1.85528
375	ARF1	ADP ribosylation factor 1	-0.960286	9.586	-5.47853	5.34e-05	0.000931723	1.86393
51092	SIDT2	SID1 transmembrane family member 2	-1.40888	3.52315	-5.47847	5.34e-05	0.000931723	2.05522
51111	KMT5B	lysine methyltransferase 5B	0.838033	5.93473	5.47417	5.38e-05	0.000938041	1.85711
23548	TTC33	tetratricopeptide repeat domain 33	1.85552	3.55209	5.47267	5.4e-05	0.000939266	2.10617
2717	GLA	galactosidase alpha	-1.21401	3.87825	-5.47135	5.41e-05	0.000939957	2.00401
56262	LRRC8A	leucine rich repeat containing 8 VRAC subunit A	-0.909325	7.05693	-5.47066	5.42e-05	0.000939957	1.79187
196441	ZFC3H1	zinc finger C3H1-type containing	-1.30381	6.39585	-5.46888	5.44e-05	0.000941728	1.79347
197320	ZNF778	zinc finger protein 778	1.81401	3.35758	5.45852	5.55e-05	0.000959338	2.08536
64332	NFKBIZ	NFKB inhibitor zeta	-2.48431	7.12307	-5.5074	5.56e-05	0.000960075	1.79848
168537	GIMAP7	GTPase, IMAP family member 7	2.25854	8.04317	5.50063	5.6e-05	0.00096515	1.80308
155370	SBDSP1	SBDS pseudogene 1	-1.22237	6.03854	-5.45289	5.61e-05	0.00096531	1.77326
91526	ANKRD44	ankyrin repeat domain 44	1.03779	7.72353	5.43882	5.77e-05	0.000990522	1.74411
2621	GAS6	growth arrest specific 6	-2.97689	1.00262	-5.43589	5.8e-05	0.000994609	1.90921
54980	C2orf42	chromosome 2 open reading frame 42	1.75193	3.7294	5.43386	5.82e-05	0.000996992	2.02672
10906	TRAFD1	TRAF-type zinc finger domain containing 1	1.06157	5.86952	5.42935	5.87e-05	0.00100421	1.78263
829	CAPZA1	capping actin protein of muscle Z-line subunit alpha 1	0.869291	8.09153	5.42728	5.9e-05	0.00100597	1.72506
85025	TMEM60	transmembrane protein 60	2.10396	2.9406	5.42685	5.9e-05	0.00100597	2.01857
84910	TMEM87B	transmembrane protein 87B	1.32161	4.50626	5.41936	5.99e-05	0.00101914	1.91191
138716	RPP25L	ribonuclease P/MRP subunit p25 like	1.45761	3.53309	5.4156	6.03e-05	0.00102449	1.99432
4001	LMNB1	lamin B1	-1.80481	3.67611	-5.41508	6.04e-05	0.00102449	1.91803
54826	GIN1	gypsy retrotransposon integrase 1	3.73626	1.72271	5.41395	6.05e-05	0.00102516	1.68293
92815	H2AW	H2A.W histone	-1.90035	2.25171	-5.41057	6.09e-05	0.00102923	1.99812
148022	TICAM1	toll like receptor adaptor molecule 1	-1.57836	5.20002	-5.41033	6.1e-05	0.00102923	1.74571
55520	ELAC1	elaC ribonuclease Z 1	2.2592	3.19633	5.4088	6.11e-05	0.00103002	1.99296
84656	GLYR1	glyoxylate reductase 1 homolog	0.673632	6.31761	5.40836	6.12e-05	0.00103002	1.7002
7769	ZNF226	zinc finger protein 226	1.44864	4.12781	5.40484	6.16e-05	0.00103426	1.93028
124460	SNX20	sorting nexin 20	1.01391	5.51387	5.40467	6.16e-05	0.00103426	1.76023
118987	PDZD8	PDZ domain containing 8	-1.45324	6.09257	-5.39658	6.26e-05	0.0010491	1.66144
149478	BTBD19	BTB domain containing 19	-4.01124	1.35265	-5.3884	6.36e-05	0.00106435	1.85998
7045	TGFBI	transforming growth factor beta induced	-3.07118	5.18029	-5.43308	6.41e-05	0.00107074	1.73708
23087	TRIM35	tripartite motif containing 35	1.59101	5.14808	5.38271	6.43e-05	0.00107191	1.78358
64844	MARCHF7	membrane associated ring-CH-type finger 7	0.76961	7.01528	5.38242	6.44e-05	0.00107191	1.63086
171568	POLR3H	RNA polymerase III subunit H	1.36626	4.82533	5.3793	6.48e-05	0.00107268	1.80344
1730	DIAPH2	diaphanous related formin 2	-1.24723	5.2305	-5.37914	6.48e-05	0.00107268	1.68211
4209	MEF2D	myocyte enhancer factor 2D	-2.13852	7.06841	-5.41867	6.49e-05	0.00107268	1.63548
284323	ZNF780A	zinc finger protein 780A	1.57062	3.38493	5.37811	6.49e-05	0.00107268	1.9341
6455	SH3GL1	SH3 domain containing GRB2 like 1, endophilin A2	-1.17089	5.74575	-5.3777	6.5e-05	0.00107268	1.64088
5515	PPP2CA	protein phosphatase 2 catalytic subunit alpha	-1.10319	8.11365	-5.3774	6.5e-05	0.00107268	1.63253
151636	DTX3L	deltex E3 ubiquitin ligase 3L	1.1224	5.46454	5.37304	6.56e-05	0.00108025	1.70882
6041	RNASEL	ribonuclease L	2.78638	3.53216	5.37108	6.58e-05	0.00108275	1.92502
89970	RSPRY1	ring finger and SPRY domain containing 1	0.805299	5.23774	5.3641	6.67e-05	0.00109596	1.69842
400	ARL1	ADP ribosylation factor like GTPase 1	1.31526	4.62343	5.36154	6.7e-05	0.00109981	1.78956
51318	MRPL35	mitochondrial ribosomal protein L35	1.68268	3.77595	5.35908	6.74e-05	0.00110346	1.8799
51147	ING4	inhibitor of growth family member 4	1.339	5.54174	5.35808	6.75e-05	0.00110397	1.68293
1890	TYMP	thymidine phosphorylase	-2.89346	6.11651	-5.40528	6.76e-05	0.00110397	1.62344
1798	DPAGT1	dolichyl-phosphate N-acetylglucosaminephosphotransferase 1	1.03066	4.89483	5.35433	6.8e-05	0.00110826	1.7284
92342	METTL18	methyltransferase like 18	1.46414	3.74738	5.35381	6.81e-05	0.00110826	1.86568
116115	ZNF526	zinc finger protein 526	1.17624	4.2097	5.35129	6.84e-05	0.00111208	1.80544
7112	TMPO	thymopoietin	1.17677	5.71769	5.34963	6.86e-05	0.00111404	1.64223
11097	NUP42	nucleoporin 42	1.16599	4.14634	5.34764	6.89e-05	0.00111674	1.80722
65117	RSRC2	arginine and serine rich coiled-coil 2	-1.30152	6.49149	-5.34303	6.95e-05	0.00112519	1.54414
4077	NBR1	NBR1 autophagy cargo receptor	1.19283	6.91367	5.34208	6.96e-05	0.00112562	1.56307
64430	PCNX4	pecanex 4	1.08799	4.89423	5.34025	6.99e-05	0.00112798	1.7046
123	PLIN2	perilipin 2	-1.43348	7.50183	-5.33822	7.02e-05	0.00113081	1.54116
221710	SMIM13	small integral membrane protein 13	-1.72528	3.86917	-5.33726	7.03e-05	0.00113128	1.74662
10210	TOPORS	TOP1 binding arginine/serine rich protein, E3 ubiquitin ligase	-1.07709	6.37233	-5.32898	7.15e-05	0.00114808	1.5181
8013	NR4A3	nuclear receptor subfamily 4 group A member 3	-7.36345	2.47319	-5.37381	7.18e-05	0.00115165	1.75903
54790	TET2	tet methylcytosine dioxygenase 2	-1.43954	6.23712	-5.32516	7.2e-05	0.00115165	1.51553
4814	NINJ1	ninjurin 1	-2.78457	7.53538	-5.37244	7.2e-05	0.00115165	1.54539
54187	NANS	N-acetylneuraminate synthase	-1.1891	4.88084	-5.32407	7.21e-05	0.0011524	1.60723
55449	DHRS4-AS1	DHRS4 antisense RNA 1	1.66838	3.85799	5.32286	7.23e-05	0.00115317	1.80634
9275	BCL7B	BAF chromatin remodeling complex subunit BCL7B	-1.22768	7.05094	-5.32225	7.24e-05	0.00115317	1.50095
79745	CLIP4	CAP-Gly domain containing linker protein family member 4	0.871943	5.82836	5.32069	7.26e-05	0.00115363	1.56509
51259	TMEM216	transmembrane protein 216	1.3786	4.32736	5.32056	7.26e-05	0.00115363	1.74585
10019	SH2B3	SH2B adaptor protein 3	-2.10441	6.10233	-5.35712	7.28e-05	0.00115423	1.53011
57336	ZNF287	zinc finger protein 287	1.95131	3.56123	5.31882	7.29e-05	0.00115423	1.82263
57175	CORO1B	coronin 1B	-1.6538	4.72156	-5.31753	7.31e-05	0.00115547	1.60989
6908	TBP	TATA-box binding protein	0.864024	4.80012	5.31548	7.34e-05	0.00115847	1.65555
79961	DENND2D	DENN domain containing 2D	1.87272	7.3074	5.32973	7.37e-05	0.00116156	1.52041
23039	XPO7	exportin 7	1.29641	5.2799	5.31265	7.38e-05	0.00116156	1.6178
220213	OTUD1	OTU deubiquitinase 1	-1.90584	6.11484	-5.32993	7.42e-05	0.00116704	1.50104
57380	MRS2	magnesium transporter MRS2	1.59713	4.41678	5.30081	7.55e-05	0.00118544	1.71004
38	ACAT1	acetyl-CoA acetyltransferase 1	1.36876	4.69788	5.29882	7.58e-05	0.00118837	1.66185
50640	PNPLA8	patatin like phospholipase domain containing 8	-1.50716	6.22713	-5.29742	7.6e-05	0.00118993	1.46147
55776	SAYSD1	SAYSVFN motif domain containing 1	2.15609	3.86447	5.29363	7.66e-05	0.0011971	1.76575
9221	NOLC1	nucleolar and coiled-body phosphoprotein 1	0.910302	6.55416	5.29095	7.7e-05	0.00120135	1.46562
57558	USP35	ubiquitin specific peptidase 35	-1.86629	3.04053	-5.29037	7.71e-05	0.00120135	1.74221
9741	LAPTM4A	lysosomal protein transmembrane 4 alpha	-1.33265	7.3133	-5.28797	7.74e-05	0.00120385	1.43738
440456	PLEKHM1P1	pleckstrin homology and RUN domain containing M1 pseudogene 1	-1.50886	5.55449	-5.28748	7.75e-05	0.00120385	1.476
4537	ND3	NADH dehydrogenase subunit 3	-1.65442	8.15769	-5.28689	7.76e-05	0.00120385	1.45725
388561	ZNF761	zinc finger protein 761	1.30261	3.76401	5.28643	7.77e-05	0.00120385	1.72959
1121	CHM	CHM Rab escort protein	1.6398	3.81492	5.28272	7.82e-05	0.00120966	1.7329
80010	RMI1	RecQ mediated genome instability 1	4.42288	0.786626	5.28253	7.83e-05	0.00120966	1.44551
84851	TRIM52	tripartite motif containing 52	1.37591	4.96102	5.27979	7.87e-05	0.00121405	1.5923
7586	ZKSCAN1	zinc finger with KRAB and SCAN domains 1	1.53024	6.38635	5.27925	7.88e-05	0.00121405	1.47279
23135	KDM6B	lysine demethylase 6B	-3.36428	4.97227	-5.32054	7.95e-05	0.00122419	1.55113
5110	PCMT1	protein-L-isoaspartate (D-aspartate) O-methyltransferase	1.39051	6.48745	5.27195	7.99e-05	0.00122813	1.44747
56172	ANKH	ANKH inorganic pyrophosphate transport regulator	0.834482	5.93369	5.2686	8.04e-05	0.00123448	1.45264
83941	TM2D1	TM2 domain containing 1	1.4236	4.36048	5.26791	8.05e-05	0.00123448	1.64038
219988	PATL1	PAT1 homolog 1, processing body mRNA decay factor	-1.00735	5.14247	-5.26488	8.1e-05	0.00124011	1.46681
6281	S100A10	S100 calcium binding protein A10	-1.31208	8.97465	-5.26238	8.14e-05	0.00124449	1.42771
29851	ICOS	inducible T cell costimulator	-2.40187	5.3006	-5.30692	8.17e-05	0.00124622	1.46899
10363	HMG20A	high mobility group 20A	1.6404	4.8272	5.26003	8.18e-05	0.00124678	1.5881
253635	GPATCH11	G-patch domain containing 11	1.20558	4.07005	5.25865	8.2e-05	0.00124843	1.64414
84418	CYSTM1	cysteine rich transmembrane module containing 1	-1.38155	3.92664	-5.25694	8.23e-05	0.00125066	1.58349
26061	HACL1	2-hydroxyacyl-CoA lyase 1	0.824262	4.98659	5.25633	8.24e-05	0.00125066	1.51552
9774	BCLAF1	BCL2 associated transcription factor 1	-1.40592	7.75274	-5.25517	8.26e-05	0.00125179	1.38268
6397	SEC14L1	SEC14 like lipid binding 1	-1.95119	5.7819	-5.27501	8.3e-05	0.00125529	1.40546
55245	UQCC1	ubiquinol-cytochrome c reductase complex assembly factor 1	1.77018	3.90529	5.25234	8.31e-05	0.00125529	1.66923
7727	ZNF174	zinc finger protein 174	2.46496	3.05876	5.25125	8.32e-05	0.00125596	1.69952
10955	SERINC3	serine incorporator 3	1.07903	7.64849	5.25067	8.33e-05	0.00125596	1.37291
573	BAG1	BAG cochaperone 1	-0.742645	6.15994	-5.24301	8.46e-05	0.0012733	1.35537
23150	FRMD4B	FERM domain containing 4B	-2.14803	2.76116	-5.24036	8.5e-05	0.00127821	1.66891
5189	PEX1	peroxisomal biogenesis factor 1	1.15866	4.61758	5.23921	8.52e-05	0.00127935	1.54358
55959	SULF2	sulfatase 2	-2.95336	4.74546	-5.28378	8.54e-05	0.0012799	1.48874
139341	FUNDC1	FUN14 domain containing 1	1.48069	3.30145	5.23681	8.56e-05	0.00128191	1.67166
25973	PARS2	prolyl-tRNA synthetase 2, mitochondrial	3.96289	1.07034	5.23092	8.66e-05	0.00129155	1.36785
10250	SRRM1	serine and arginine repetitive matrix 1	-1.0572	7.92275	-5.23091	8.66e-05	0.00129155	1.33749
54878	DPP8	dipeptidyl peptidase 8	0.950178	6.47892	5.22998	8.68e-05	0.00129155	1.34915
643246	MAP1LC3B2	microtubule associated protein 1 light chain 3 beta 2	-1.97147	1.49609	-5.22991	8.68e-05	0.00129155	1.63447
56983	POGLUT1	protein O-glucosyltransferase 1	1.19862	5.22016	5.22907	8.69e-05	0.00129155	1.45589
9589	WTAP	WT1 associated protein	-1.03377	7.31309	-5.22885	8.7e-05	0.00129155	1.31833
51655	RASD1	ras related dexamethasone induced 1	-3.50634	1.35279	-5.22391	8.78e-05	0.00130243	1.5933
2730	GCLM	glutamate-cysteine ligase modifier subunit	1.32468	4.84618	5.22323	8.8e-05	0.00130243	1.49468
2071	ERCC3	ERCC excision repair 3, TFIIH core complex helicase subunit	0.736934	5.92078	5.2225	8.81e-05	0.00130254	1.35907
5930	RBBP6	RB binding protein 6, ubiquitin ligase	-0.839538	7.15804	-5.22088	8.84e-05	0.00130491	1.29953
6642	SNX1	sorting nexin 1	1.0824	6.02093	5.22021	8.85e-05	0.00130491	1.36038
221786	FAM200A	family with sequence similarity 200 member A	1.51662	2.79646	5.21827	8.88e-05	0.00130815	1.6447
7627	ZNF75A	zinc finger protein 75a	1.09588	4.57095	5.21152	9e-05	0.00132389	1.48999
51132	RLIM	ring finger protein, LIM domain interacting	-2.00075	5.4727	-5.23223	9.02e-05	0.00132513	1.34149
2960	GTF2E1	general transcription factor IIE subunit 1	2.37189	3.37272	5.20831	9.06e-05	0.00132657	1.62707
6416	MAP2K4	mitogen-activated protein kinase kinase 4	1.03607	5.34552	5.20793	9.06e-05	0.00132657	1.39203
23272	TASOR	transcription activation suppressor	1.15323	5.86473	5.20774	9.07e-05	0.00132657	1.35094
5732	PTGER2	prostaglandin E receptor 2	1.40056	7.60726	5.20655	9.09e-05	0.00132657	1.28896
286336	FAM78A	family with sequence similarity 78 member A	0.838256	6.18415	5.20643	9.09e-05	0.00132657	1.31386
57017	COQ9	coenzyme Q9	1.66211	4.56172	5.20575	9.1e-05	0.00132659	1.51307
124491	TMEM170A	transmembrane protein 170A	-0.697883	5.7593	-5.20435	9.13e-05	0.00132849	1.30038
6688	SPI1	Spi-1 proto-oncogene	-3.67432	5.24418	-5.24536	9.2e-05	0.00133647	1.38966
9567	GTPBP1	GTP binding protein 1	-1.38299	6.80176	-5.19896	9.23e-05	0.00133916	1.25626
60592	SCOC	short coiled-coil protein	1.89855	4.58138	5.19764	9.25e-05	0.00134085	1.50924
84342	COG8	component of oligomeric golgi complex 8	1.33317	4.48055	5.19351	9.33e-05	0.00135005	1.48083
27005	USP21	ubiquitin specific peptidase 21	1.22978	5.09596	5.19184	9.36e-05	0.00135272	1.3961
440944	THUMPD3-AS1	THUMPD3 antisense RNA 1	-1.02318	4.12879	-5.19048	9.38e-05	0.00135457	1.43102
100130311	C17orf107	chromosome 17 open reading frame 107	-2.26973	2.10341	-5.18759	9.44e-05	0.00136055	1.58858
79720	VPS37B	VPS37B subunit of ESCRT-I	-1.63697	6.84777	-5.18685	9.47e-05	0.00136351	1.23249
148932	MOB3C	MOB kinase activator 3C	2.42462	4.05389	5.18512	9.48e-05	0.00136361	1.55821
819	CAMLG	calcium modulating ligand	-0.902357	5.84465	-5.18071	9.57e-05	0.00137335	1.24631
27034	ACAD8	acyl-CoA dehydrogenase family member 8	0.924647	4.9737	5.18019	9.58e-05	0.00137335	1.37287
1326	MAP3K8	mitogen-activated protein kinase kinase kinase 8	-3.39366	6.77307	-5.22309	9.6e-05	0.00137531	1.26528
92070	CTBP1-DT	CTBP1 divergent transcript	0.946263	5.12951	5.17685	9.64e-05	0.00137548	1.34987
57103	TIGAR	TP53 induced glycolysis regulatory phosphatase	-1.4587	4.68261	-5.1765	9.65e-05	0.00137548	1.33644
285636	C5orf51	chromosome 5 open reading frame 51	1.6688	3.50159	5.17577	9.66e-05	0.00137548	1.55168
11018	TMED1	transmembrane p24 trafficking protein 1	-0.962147	5.05773	-5.17526	9.67e-05	0.00137548	1.29824
51663	ZFR	zinc finger RNA binding protein	-0.686048	7.19381	-5.17484	9.68e-05	0.00137548	1.20805
57178	ZMIZ1	zinc finger MIZ-type containing 1	-2.45062	5.90667	-5.21866	9.68e-05	0.00137548	1.26048
51290	ERGIC2	ERGIC and golgi 2	1.09178	5.20543	5.17374	9.7e-05	0.00137548	1.34204
25813	SAMM50	SAMM50 sorting and assembly machinery component	1.15769	5.53657	5.17348	9.7e-05	0.00137548	1.31161
963	CD53	CD53 molecule	1.12596	9.32838	5.17111	9.75e-05	0.00138017	1.24581
8883	NAE1	NEDD8 activating enzyme E1 subunit 1	1.0931	5.97307	5.16518	9.86e-05	0.00139393	1.2557
89953	KLC4	kinesin light chain 4	1.34979	3.73436	5.16387	9.89e-05	0.00139393	1.49952
4904	YBX1	Y-box binding protein 1	-0.832141	6.72822	-5.16377	9.89e-05	0.00139393	1.18475
9792	SERTAD2	SERTA domain containing 2	-1.98674	5.56832	-5.1855	9.91e-05	0.00139393	1.24071
26048	ZNF500	zinc finger protein 500	1.48394	4.04457	5.16284	9.91e-05	0.00139393	1.47701
2188	FANCF	FA complementation group F	1.44351	4.04954	5.16154	9.93e-05	0.00139517	1.4679
54908	SPDL1	spindle apparatus coiled-coil protein 1	2.15709	2.11902	5.16109	9.94e-05	0.00139517	1.47583
55634	KRBOX4	KRAB box domain containing 4	1.1749	4.29995	5.15578	0.000100488	0.0014081	1.41952
10390	CEPT1	choline/ethanolamine phosphotransferase 1	1.16066	4.4067	5.15514	0.000100616	0.0014081	1.40371
2193	FARSA	phenylalanyl-tRNA synthetase subunit alpha	1.53504	5.65	5.15424	0.000100795	0.00140881	1.28176
51174	TUBD1	tubulin delta 1	1.78166	3.40732	5.1533	0.000100982	0.00140963	1.51605
9616	RNF7	ring finger protein 7	-0.914494	6.76421	-5.14903	0.000101839	0.00141837	1.15517
80818	ZNF436	zinc finger protein 436	3.42485	2.46844	5.14889	0.000101867	0.00141837	1.41873
51389	RWDD1	RWD domain containing 1	-1.00341	6.18409	-5.14737	0.000102175	0.00142085	1.16311
9217	VAPB	VAMP associated protein B and C	1.03987	5.35574	5.14443	0.000102773	0.00142735	1.264
5996	RGS1	regulator of G protein signaling 1	-3.08658	7.58439	-5.18581	0.000103213	0.00143165	1.18572
54504	CPVL	carboxypeptidase vitellogenic like	-3.25955	5.72768	-5.18515	0.000103344	0.00143167	1.22377
3376	IARS1	isoleucyl-tRNA synthetase 1	1.11691	6.52636	5.13854	0.000103978	0.00143855	1.17033
55854	ZC3H15	zinc finger CCCH-type containing 15	-1.01686	6.7801	-5.13793	0.000104104	0.00143855	1.13307
2219	FCN1	ficolin 1	-3.36866	8.21493	-5.17936	0.000104512	0.00144238	1.18297
54850	FBXL12	F-box and leucine rich repeat protein 12	-0.773331	4.81264	-5.13412	0.000104893	0.00144581	1.24449
7805	LAPTM5	lysosomal protein transmembrane 5	-1.14907	10.3045	-5.13224	0.000105284	0.00144757	1.19694
10920	COPS8	COP9 signalosome subunit 8	-0.719889	6.3635	-5.13224	0.000105285	0.00144757	1.12806
162989	DEDD2	death effector domain containing 2	-1.16304	7.60202	-5.1289	0.000105983	0.00145534	1.12621
51109	RDH11	retinol dehydrogenase 11	0.946753	6.19606	5.12761	0.000106255	0.00145562	1.16046
4702	NDUFA8	NADH:ubiquinone oxidoreductase subunit A8	1.55568	4.46747	5.12754	0.000106269	0.00145562	1.36601
8450	CUL4B	cullin 4B	0.950108	5.53143	5.12528	0.000106748	0.00145758	1.20603
126917	IFFO2	intermediate filament family orphan 2	-2.31362	4.57501	-5.15109	0.000106763	0.00145758	1.26475
148413	MRPL20-AS1	MRPL20 antisense RNA 1	1.00732	4.65341	5.12498	0.000106811	0.00145758	1.30799
100302650	BABAM2-AS1	BABAM2 antisense RNA 1	-3.29885	2.08882	-5.12396	0.000107027	0.00145871	1.46962
10589	DRAP1	DR1 associated protein 1	-0.847101	6.45865	-5.11847	0.000108198	0.00147126	1.09787
84865	CCDC142	coiled-coil domain containing 142	1.45417	3.80058	5.11811	0.000108276	0.00147126	1.411
105371414	LOC105371414	uncharacterized LOC105371414	-0.962906	4.39522	-5.11777	0.00010835	0.00147126	1.25656
54583	EGLN1	egl-9 family hypoxia inducible factor 1	0.727094	5.89043	5.11507	0.00010893	0.00147614	1.1476
2683	B4GALT1	beta-1,4-galactosyltransferase 1	-1.53552	6.89889	-5.11437	0.000109083	0.00147614	1.0887
10678	B3GNT2	UDP-GlcNAc:betaGal beta-1,3-N-acetylglucosaminyltransferase 2	-1.51187	6.59547	-5.11379	0.000109208	0.00147614	1.08843
728190	NUTM2A-AS1	NUTM2A antisense RNA 1	-1.13366	3.33052	-5.11356	0.000109259	0.00147614	1.37748
6301	SARS1	seryl-tRNA synthetase 1	0.581112	7.29655	5.11298	0.000109383	0.00147614	1.09217
56548	CHST7	carbohydrate sulfotransferase 7	-2.02946	4.05388	-5.11155	0.000109695	0.00147852	1.28742
80196	RNF34	ring finger protein 34	0.873381	5.85006	5.10477	0.000111182	0.00149658	1.13524
87178	PNPT1	polyribonucleotide nucleotidyltransferase 1	1.1654	5.19986	5.1042	0.000111308	0.00149658	1.20874
7417	VDAC2	voltage dependent anion channel 2	-0.954275	6.20864	-5.10072	0.000112079	0.00150511	1.06909
740	MRPL49	mitochondrial ribosomal protein L49	0.795888	6.24752	5.09896	0.000112471	0.00150851	1.09504
9410	SNRNP40	small nuclear ribonucleoprotein U5 subunit 40	1.02504	5.93383	5.09749	0.0001128	0.00151095	1.12085
102	ADAM10	ADAM metallopeptidase domain 10	1.44818	6.92973	5.09692	0.000112928	0.00151095	1.08263
9817	KEAP1	kelch like ECH associated protein 1	1.26399	5.72331	5.09328	0.000113749	0.00152007	1.1401
9364	RAB28	RAB28, member RAS oncogene family	1.03	4.06639	5.09182	0.000114079	0.00152263	1.3135
284029	LINC00324	long intergenic non-protein coding RNA 324	1.69395	3.58371	5.08984	0.000114529	0.00152542	1.38162
960	CD44	CD44 molecule (Indian blood group)	-1.11764	9.69319	-5.08967	0.000114566	0.00152542	1.09916
7753	ZNF202	zinc finger protein 202	2.03281	3.8004	5.08742	0.00011508	0.0015304	1.37728
5825	ABCD3	ATP binding cassette subfamily D member 3	0.823001	4.86943	5.08488	0.000115662	0.00153627	1.19123
6782	HSPA13	heat shock protein family A (Hsp70) member 13	-1.14931	5.62083	-5.0825	0.00011621	0.00154169	1.06386
11163	NUDT4	nudix hydrolase 4	-1.13298	5.17156	-5.08058	0.000116656	0.00154573	1.09753
9094	UNC119	unc-119 lipid binding chaperone	-1.32303	5.48456	-5.07968	0.000116864	0.00154661	1.06805
5339	PLEC	plectin	-1.8148	8.51644	-5.09327	0.000117188	0.00154819	1.05796
54815	GATAD2A	GATA zinc finger domain containing 2A	-0.905799	7.01078	-5.07796	0.000117266	0.00154819	1.01306
466	ATF1	activating transcription factor 1	1.06135	4.59603	5.0768	0.000117536	0.00154858	1.22218
55180	LINS1	lines homolog 1	1.12117	5.16325	5.07662	0.000117578	0.00154858	1.1566
79664	ICE2	interactor of little elongation complex ELL subunit 2	1.26352	5.3814	5.0756	0.000117816	0.00154985	1.13762
200916	RPL22L1	ribosomal protein L22 like 1	-1.28546	3.83887	-5.07194	0.000118678	0.00155932	1.23303
254170	FBXO33	F-box protein 33	-1.40453	6.58782	-5.06933	0.000119295	0.00156555	0.998726
65095	KRI1	KRI1 homolog	0.937509	5.94953	5.06744	0.000119744	0.00156957	1.05639
54800	KLHL24	kelch like family member 24	-1.05633	6.6317	-5.06407	0.000120551	0.00157826	0.986287
58191	CXCL16	C-X-C motif chemokine ligand 16	-4.76458	4.65991	-5.09973	0.000122047	0.00159593	1.20864
22858	CILK1	ciliogenesis associated kinase 1	1.30473	4.30723	5.05578	0.000122556	0.00160068	1.23101
205428	DIPK2A	divergent protein kinase domain 2A	-1.48736	5.06549	-5.05418	0.000122948	0.00160319	1.05384
81893	SLC7A5P1	solute carrier family 7 member 5 pseudogene 1	-2.23498	3.20655	-5.0538	0.000123041	0.00160319	1.27529
80789	INTS5	integrator complex subunit 5	1.20529	5.67994	5.04527	0.000125148	0.00162498	1.04402
9448	MAP4K4	mitogen-activated protein kinase kinase kinase kinase 4	-0.826851	7.13337	-5.04488	0.000125247	0.00162498	0.947526
64061	TSPYL2	TSPY like 2	-1.74887	6.70033	-5.06025	0.000125274	0.00162498	0.957716
22908	SACM1L	SAC1 like phosphatidylinositide phosphatase	1.59053	5.68719	5.04464	0.000125306	0.00162498	1.0624
221037	JMJD1C	jumonji domain containing 1C	-2.26663	7.48573	-5.08328	0.000126034	0.00163248	0.974544
120227	CYP2R1	cytochrome P450 family 2 subfamily R member 1	1.01926	4.37035	5.04011	0.000126442	0.0016356	1.17416
64921	CASD1	CAS1 domain containing 1	1.07445	4.81352	5.03901	0.000126721	0.0016356	1.12252
10809	STARD10	StAR related lipid transfer domain containing 10	-1.29107	3.77895	-5.039	0.000126722	0.0016356	1.17614
10827	FAM114A2	family with sequence similarity 114 member A2	1.01721	4.16656	5.03501	0.000127735	0.00164674	1.19141
54503	ZDHHC13	zinc finger DHHC-type palmitoyltransferase 13	1.93055	3.7576	5.03393	0.00012801	0.00164834	1.27436
3638	INSIG1	insulin induced gene 1	-2.10468	6.91811	-5.07254	0.000128709	0.00165539	0.945372
79142	PHF23	PHD finger protein 23	1.30596	4.16148	5.03	0.000129017	0.00165657	1.19554
57217	TTC7A	tetratricopeptide repeat domain 7A	-1.23824	6.41445	-5.02967	0.000129103	0.00165657	0.92113
780851	SNORD3A	small nucleolar RNA, C/D box 3A	-1.87429	1.61191	-5.02558	0.000130159	0.00166817	1.27749
387893	KMT5A	lysine methyltransferase 5A	-1.07984	3.1533	-5.02472	0.000130384	0.00166909	1.22461
4194	MDM4	MDM4 regulator of p53	-1.3856	6.4797	-5.02351	0.000130698	0.00167117	0.908191
8751	ADAM15	ADAM metallopeptidase domain 15	-1.2189	5.33686	-5.01825	0.000132078	0.00168491	0.957539
3191	HNRNPL	heterogeneous nuclear ribonucleoprotein L	-0.774861	7.29231	-5.01772	0.000132218	0.00168491	0.89499
51538	ZCCHC17	zinc finger CCHC-type containing 17	1.11155	5.28945	5.01766	0.000132234	0.00168491	1.02436
3728	JUP	junction plakoglobin	-4.12803	2.09307	-5.031	0.000132843	0.00168883	1.27032
2872	MKNK2	MAPK interacting serine/threonine kinase 2	-0.895018	7.27221	-5.01533	0.00013285	0.00168883	0.890174
10885	WDR3	WD repeat domain 3	2.10517	4.11664	5.01319	0.000133418	0.00169409	1.20684
84124	ZNF394	zinc finger protein 394	-1.0437	6.8567	-5.00704	0.000135068	0.00171305	0.870569
10473	HMGN4	high mobility group nucleosomal binding domain 4	1.18756	6.71666	5.0045	0.000135754	0.00171967	0.897226
90333	ZNF468	zinc finger protein 468	1.07371	5.00559	5.00394	0.000135904	0.00171967	1.02543
170960	ZNF721	zinc finger protein 721	1.07929	5.28754	5.00216	0.000136389	0.00172321	0.989918
2833	CXCR3	C-X-C motif chemokine receptor 3	-1.98583	6.9865	-5.03564	0.000136498	0.00172321	0.88219
8394	PIP5K1A	phosphatidylinositol-4-phosphate 5-kinase type 1 alpha	1.16721	4.6464	4.99859	0.000137366	0.00173217	1.06694
1512	CTSH	cathepsin H	-2.28853	5.59196	-5.03386	0.000138834	0.00174868	0.912483
55783	CMTR2	cap methyltransferase 2	1.32372	4.8186	4.9907	0.000139549	0.00175565	1.0379
55331	ACER3	alkaline ceramidase 3	-1.11308	3.84923	-4.98933	0.000139932	0.00175846	1.07065
253461	ZBTB38	zinc finger and BTB domain containing 38	1.87938	7.39946	5.0042	0.000141598	0.00177736	0.863372
84305	PYM1	PYM homolog 1, exon junction complex associated factor	1.71907	4.26011	4.98178	0.000142061	0.00178068	1.11447
162972	ZNF550	zinc finger protein 550	1.3492	4.5296	4.98081	0.000142336	0.00178068	1.05648
54838	WBP1L	WW domain binding protein 1 like	1.66366	5.0593	4.98076	0.00014235	0.00178068	1.0118
4436	MSH2	mutS homolog 2	2.22748	4.47008	4.97682	0.000143476	0.00179271	1.11051
28970	C11orf54	chromosome 11 open reading frame 54	0.917382	3.90576	4.97547	0.000143863	0.0017955	1.10013
132789	GNPDA2	glucosamine-6-phosphate deaminase 2	1.0463	4.30687	4.97479	0.000144061	0.00179593	1.05524
6829	SUPT5H	SPT5 homolog, DSIF elongation factor subunit	-0.684168	7.90603	-4.96075	0.000148166	0.001845	0.795115
7405	UVRAG	UV radiation resistance associated	-0.696651	5.40899	-4.95899	0.000148687	0.00184939	0.836895
143	PARP4	poly(ADP-ribose) polymerase family member 4	1.04895	6.61141	4.95813	0.000148945	0.0018505	0.803154
80777	CYB5B	cytochrome b5 type B	1.37954	5.56344	4.956	0.000149581	0.00185629	0.888127
55737	VPS35	VPS35 retromer complex component	0.796104	6.44755	4.95538	0.000149768	0.00185652	0.7967
51752	ERAP1	endoplasmic reticulum aminopeptidase 1	0.590419	6.8115	4.95438	0.000150067	0.00185812	0.777791
23403	FBXO46	F-box protein 46	0.813311	4.19957	4.95359	0.000150304	0.00185896	1.01676
7536	SF1	splicing factor 1	-0.865477	8.43837	-4.94829	0.000151909	0.00187668	0.785973
84522	JAGN1	jagunal homolog 1	1.05698	4.74612	4.94698	0.000152311	0.00187786	0.945868
7549	ZNF2	zinc finger protein 2	3.05748	1.74007	4.94686	0.000152347	0.00187786	0.977208
6398	SECTM1	secreted and transmembrane 1	-3.32512	3.42574	-4.97793	0.000154591	0.00190178	1.0644
222194	RSBN1L	round spermatid basic protein 1 like	1.67367	3.41275	4.93921	0.000154699	0.00190178	1.10783
57215	THAP11	THAP domain containing 11	1.04384	6.84357	4.93886	0.000154808	0.00190178	0.756693
113763	ZBED6CL	ZBED6 C-terminal like	1.74138	3.84791	4.93637	0.000155584	0.00190917	1.06992
80758	PRR7	proline rich 7, synaptic	-1.69016	4.79309	-4.93567	0.000155801	0.0019097	0.84541
54497	HEATR5B	HEAT repeat containing 5B	1.53597	5.20265	4.93337	0.00015652	0.00191637	0.890176
7008	TEF	TEF transcription factor, PAR bZIP family member	1.78974	3.04006	4.93099	0.000157271	0.00192147	1.11083
8992	ATP6V0E1	ATPase H+ transporting V0 subunit e1	1.20392	7.40562	4.93094	0.000157288	0.00192147	0.734865
9640	ZNF592	zinc finger protein 592	-0.738087	5.87235	-4.92918	0.000157843	0.00192611	0.741989
7416	VDAC1	voltage dependent anion channel 1	-0.748576	6.48168	-4.92583	0.000158907	0.00193496	0.710473
54881	TEX10	testis expressed 10	1.27796	4.37884	4.92578	0.000158922	0.00193496	0.964442
16	AARS1	alanyl-tRNA synthetase 1	2.29298	4.94268	4.93223	0.000159176	0.0019359	0.957056
51157	ZNF580	zinc finger protein 580	-0.875379	4.86043	-4.92222	0.000160061	0.00194272	0.815262
4301	AFDN	afadin, adherens junction formation factor	-2.24417	2.52168	-4.92213	0.000160091	0.00194272	1.08023
51567	TDP2	tyrosyl-DNA phosphodiesterase 2	0.788983	5.18574	4.91984	0.000160828	0.00194951	0.823658
4190	MDH1	malate dehydrogenase 1	1.19692	6.62335	4.91731	0.000161646	0.00195271	0.725739
7770	ZNF227	zinc finger protein 227	0.928336	4.18848	4.91714	0.000161703	0.00195271	0.951869
5713	PSMD7	proteasome 26S subunit, non-ATPase 7	-0.740542	7.19331	-4.9169	0.000161781	0.00195271	0.690269
5025	P2RX4	purinergic receptor P2X 4	-1.1189	5.40207	-4.91682	0.000161805	0.00195271	0.748612
100507582	BHLHE40-AS1	BHLHE40 antisense RNA 1	-1.73429	1.78861	-4.91497	0.000162409	0.00195784	1.0822
54880	BCOR	BCL6 corepressor	-1.81685	5.26293	-4.92623	0.000163145	0.00196452	0.75915
100506801	ECE1-AS1	ECE1 antisense RNA 1	-2.81306	1.39056	-4.91177	0.000163456	0.00196452	1.05602
84955	NUDCD1	NudC domain containing 1	2.76028	3.46797	4.91163	0.000163501	0.00196452	1.07639
5977	DPF2	double PHD fingers 2	0.668679	6.28657	4.91032	0.000163931	0.00196719	0.710088
4170	MCL1	MCL1 apoptosis regulator, BCL2 family member	-1.50413	9.04455	-4.90969	0.000164139	0.00196719	0.725314
2965	GTF2H1	general transcription factor IIH subunit 1	1.71318	4.69009	4.90932	0.000164261	0.00196719	0.921283
29071	C1GALT1C1	C1GALT1 specific chaperone 1	1.60512	3.47581	4.90589	0.000165396	0.00197739	1.03612
8615	USO1	USO1 vesicle transport factor	1.24277	5.49987	4.90534	0.00016558	0.00197739	0.785332
9314	KLF4	Kruppel like factor 4	-5.05736	3.25603	-4.94402	0.000165655	0.00197739	1.05549
79038	ZFYVE21	zinc finger FYVE-type containing 21	1.3055	3.4316	4.90123	0.000166951	0.00198982	1.01994
2729	GCLC	glutamate-cysteine ligase catalytic subunit	1.01131	4.69798	4.90091	0.000167059	0.00198982	0.858811
387119	CEP85L	centrosomal protein 85 like	-0.910736	6.10706	-4.89922	0.000167627	0.00199441	0.668029
6618	SNAPC2	small nuclear RNA activating complex polypeptide 2	-1.31143	4.76956	-4.89729	0.00016828	0.0019995	0.771241
5045	FURIN	furin, paired basic amino acid cleaving enzyme	-1.42084	6.85345	-4.89688	0.000168419	0.0019995	0.65018
7453	WARS1	tryptophanyl-tRNA synthetase 1	-1.4279	7.08415	-4.89022	0.000170685	0.00202421	0.638297
81556	INTS14	integrator complex subunit 14	1.27155	4.58601	4.88816	0.000171394	0.00202916	0.861535
23483	TGDS	TDP-glucose 4,6-dehydratase	1.72335	3.28581	4.88772	0.000171546	0.00202916	1.01888
93621	MRFAP1	Morf4 family associated protein 1	-0.762887	7.29113	-4.88722	0.00017172	0.00202916	0.631731
11222	MRPL3	mitochondrial ribosomal protein L3	1.27366	5.3943	4.88672	0.000171891	0.00202916	0.760284
8195	MKKS	McKusick-Kaufman syndrome	1.97587	4.58865	4.8862	0.000172072	0.00202916	0.902674
3183	HNRNPC	heterogeneous nuclear ribonucleoprotein C	-0.858841	8.66063	-4.88579	0.000172214	0.00202916	0.665868
79577	CDC73	cell division cycle 73	-0.646334	6.26281	-4.88501	0.000172485	0.00203017	0.634644
23341	DNAJC16	DnaJ heat shock protein family (Hsp40) member C16	1.80036	3.64553	4.88322	0.000173106	0.00203333	0.988432
7485	GET1	guided entry of tail-anchored proteins factor 1	1.2988	3.60933	4.88317	0.000173124	0.00203333	0.968851
51076	CUTC	cutC copper transporter	1.38627	5.06336	4.88245	0.000173374	0.00203409	0.798786
10964	IFI44L	interferon induced protein 44 like	-4.7727	2.23966	-4.91964	0.000173814	0.00203696	1.03006
29902	FAM216A	family with sequence similarity 216 member A	1.9645	2.41902	4.88068	0.000173991	0.00203696	1.01042
25880	TMEM186	transmembrane protein 186	1.85823	2.91529	4.87648	0.00017547	0.00204975	1.01168
27125	AFF4	AF4/FMR2 family member 4	-1.72953	6.46333	-4.89352	0.000175636	0.00204975	0.621419
58497	PRUNE1	prune exopolyphosphatase 1	2.48408	4.68386	4.88591	0.000175645	0.00204975	0.903748
54210	TREM1	triggering receptor expressed on myeloid cells 1	-4.49156	3.75876	-4.90907	0.000177482	0.00206897	0.929505
1396	CRIP1	cysteine rich protein 1	-1.21701	8.22243	-4.87029	0.000177669	0.00206897	0.623867
10404	CPQ	carboxypeptidase Q	-1.01997	5.29622	-4.86919	0.00017806	0.00207015	0.662734
9726	ZNF646	zinc finger protein 646	1.1391	4.33646	4.86895	0.000178148	0.00207015	0.850408
2205	FCER1A	Fc fragment of IgE receptor Ia	-6.66729	0.662235	-4.9011	0.000180299	0.00209292	0.898441
9750	RIPOR2	RHO family interacting cell polarization regulator 2	1.53597	8.85164	4.86187	0.000180705	0.00209456	0.612074
4502	MT2A	metallothionein 2A	-1.25928	6.86277	-4.86155	0.000180823	0.00209456	0.577721
84275	SLC25A33	solute carrier family 25 member 33	-1.70932	4.2153	-4.86079	0.000181098	0.00209553	0.766183
5433	POLR2D	RNA polymerase II subunit D	-0.630573	5.4801	-4.85759	0.000182268	0.00210612	0.627545
160622	TAMALIN	trafficking regulator and scaffold protein tamalin	-4.48908	4.45239	-4.89475	0.000182574	0.00210612	0.824561
340252	ZNF680	zinc finger protein 680	2.10718	2.65552	4.85672	0.000182589	0.00210612	0.972674
51315	KRCC1	lysine rich coiled-coil 1	1.93825	4.456	4.85405	0.000183572	0.00211523	0.854615
8682	PEA15	proliferation and apoptosis adaptor protein 15	-1.50503	4.88586	-4.85168	0.00018445	0.00212166	0.666227
91754	NEK9	NIMA related kinase 9	0.95457	5.35687	4.85126	0.000184606	0.00212166	0.676307
9391	CIAO1	cytosolic iron-sulfur assembly component 1	0.894941	6.93987	4.85098	0.000184711	0.00212166	0.573042
23528	ZNF281	zinc finger protein 281	-1.10823	6.49203	-4.85033	0.000184955	0.00212224	0.557323
4725	NDUFS5	NADH:ubiquinone oxidoreductase subunit S5	-0.850537	7.34356	-4.84704	0.000186185	0.00213411	0.551568
55196	RESF1	retroelement silencing factor 1	1.15913	9.01041	4.8433	0.000187593	0.00214801	0.579862
55907	CMAS	cytidine monophosphate N-acetylneuraminic acid synthetase	1.08779	4.97972	4.84044	0.000188678	0.00215818	0.707239
23173	METAP1	methionyl aminopeptidase 1	0.882115	5.35346	4.839	0.000189224	0.00216099	0.648258
51282	SCAND1	SCAN domain containing 1	-1.1294	7.08354	-4.83873	0.000189327	0.00216099	0.532038
5686	PSMA5	proteasome 20S subunit alpha 5	1.28314	6.28982	4.83824	0.000189515	0.00216099	0.586872
2959	GTF2B	general transcription factor IIB	-1.03675	6.06109	-4.83718	0.00018992	0.00216336	0.54421
55095	SAMD4B	sterile alpha motif domain containing 4B	-1.44413	6.1327	-4.83438	0.000190996	0.00217335	0.536544
85406	DNAJC14	DnaJ heat shock protein family (Hsp40) member C14	0.705129	5.73849	4.82893	0.000193108	0.0021951	0.584408
752	FMNL1	formin like 1	-1.0729	7.71029	-4.82749	0.000193669	0.0021992	0.521851
10320	IKZF1	IKAROS family zinc finger 1	0.885868	9.10178	4.82567	0.00019438	0.00220259	0.547819
1182	CLCN3	chloride voltage-gated channel 3	1.44725	4.26372	4.82541	0.000194484	0.00220259	0.789686
400657	LINC00909	long intergenic non-protein coding RNA 909	1.30563	4.21282	4.82518	0.000194571	0.00220259	0.784747
84790	TUBA1C	tubulin alpha 1c	-1.32488	5.21096	-4.82458	0.000194807	0.00220298	0.578968
55830	GLT8D1	glycosyltransferase 8 domain containing 1	1.42218	5.36882	4.82137	0.000196075	0.00221421	0.641237
57185	NIPAL3	NIPA like domain containing 3	1.38195	6.006	4.82104	0.000196204	0.00221421	0.576255
64708	COPS7B	COP9 signalosome subunit 7B	0.652171	5.26015	4.8187	0.000197135	0.00222243	0.606812
7378	UPP1	uridine phosphorylase 1	-1.61447	6.95817	-4.83025	0.00019735	0.00222257	0.498067
7767	ZNF224	zinc finger protein 224	1.33739	3.16811	4.80914	0.000200977	0.00226109	0.863611
468	ATF4	activating transcription factor 4	-1.11034	7.29543	-4.80666	0.000201983	0.00227008	0.469862
292	SLC25A5	solute carrier family 25 member 5	-0.927077	7.44301	-4.80435	0.000202928	0.00227837	0.467363
54904	NSD3	nuclear receptor binding SET domain protein 3	-0.811705	7.58916	-4.80339	0.000203324	0.00227859	0.468555
493812	HCG11	HLA complex group 11	2.11102	2.36903	4.80329	0.000203363	0.00227859	0.864001
84787	KMT5C	lysine methyltransferase 5C	-1.91063	3.20486	-4.80128	0.000204191	0.00228552	0.780123
10235	RASGRP2	RAS guanyl releasing protein 2	0.784979	7.9435	4.80012	0.000204668	0.00228852	0.469593
728	C5AR1	complement C5a receptor 1	-4.19444	4.9523	-4.83215	0.000206669	0.00230854	0.631975
5932	RBBP8	RB binding protein 8, endonuclease	-1.93034	2.97637	-4.79462	0.000206956	0.00230939	0.793361
23406	COTL1	coactosin like F-actin binding protein 1	-1.98485	9.41379	-4.82202	0.00020737	0.00231165	0.51297
27240	SIT1	signaling threshold regulating transmembrane adaptor 1	1.84266	6.21341	4.806	0.000207879	0.00231498	0.531694
55667	DENND4C	DENN domain containing 4C	1.12457	6.33762	4.78929	0.000209196	0.00232728	0.477773
5994	RFXAP	regulatory factor X associated protein	1.24441	3.35414	4.78325	0.000211768	0.0023535	0.795948
25782	RAB3GAP2	RAB3 GTPase activating non-catalytic protein subunit 2	0.793973	5.75215	4.77787	0.000214083	0.00237562	0.482975
5552	SRGN	serglycin	-1.71257	9.42034	-4.78883	0.000214193	0.00237562	0.472383
10620	ARID3B	AT-rich interaction domain 3B	-1.13737	5.61562	-4.77712	0.000214409	0.00237562	0.449083
23593	HEBP2	heme binding protein 2	-1.0857	5.75445	-4.77516	0.000215258	0.00238263	0.435577
4601	MXI1	MAX interactor 1, dimerization protein	-1.34807	6.24742	-4.77353	0.000215969	0.00238741	0.40837
57533	TBC1D14	TBC1 domain family member 14	0.833888	5.52831	4.77318	0.000216126	0.00238741	0.495604
5001	ORC5	origin recognition complex subunit 5	1.47588	3.96342	4.77145	0.000216884	0.00239337	0.722589
56888	KCMF1	potassium channel modulatory factor 1	-0.62776	6.02071	-4.76655	0.000219042	0.00241296	0.405299
5265	SERPINA1	serpin family A member 1	-3.70371	3.69731	-4.80199	0.000219426	0.00241296	0.702393
55745	AP5M1	adaptor related protein complex 5 subunit mu 1	0.8503	5.54838	4.76509	0.000219689	0.00241296	0.477919
5295	PIK3R1	phosphoinositide-3-kinase regulatory subunit 1	-1.10511	8.33342	-4.76475	0.000219842	0.00241296	0.412701
1656	DDX6	DEAD-box helicase 6	-0.988952	7.47893	-4.76455	0.000219931	0.00241296	0.387596
161176	SYNE3	spectrin repeat containing nuclear envelope family member 3	-1.80755	4.49827	-4.76444	0.00021998	0.00241296	0.536753
51300	TIMMDC1	translocase of inner mitochondrial membrane domain containing 1	1.45486	4.9255	4.76255	0.000220824	0.00241881	0.580723
25902	MTHFD1L	methylenetetrahydrofolate dehydrogenase (NADP+ dependent) 1 like	-2.08145	3.32496	-4.76225	0.000220955	0.00241881	0.689764
9675	TTI1	TELO2 interacting protein 1	1.16854	4.47632	4.76176	0.000221177	0.00241882	0.620765
9238	TBRG4	transforming growth factor beta regulator 4	0.929837	6.20516	4.75853	0.000222626	0.0024311	0.416372
9317	PTER	phosphotriesterase related	1.73667	4.08344	4.75813	0.000222807	0.0024311	0.692875
79929	MAP6D1	MAP6 domain containing 1	2.70128	1.23526	4.75778	0.000222966	0.0024311	0.615141
7323	UBE2D3	ubiquitin conjugating enzyme E2 D3	-0.762733	9.14899	-4.7548	0.000224317	0.00244302	0.412222
283149	BCL9L	BCL9 like	-1.90167	6.18845	-4.78439	0.000224505	0.00244302	0.389961
22845	DOLK	dolichol kinase	1.37589	3.36413	4.75383	0.000224758	0.00244335	0.741625
56916	SMARCAD1	SWI/SNF-related, matrix-associated actin-dependent regulator of chromatin, subfamily a, containing DEAD/H box 1	1.18043	4.49245	4.74831	0.000227284	0.00246836	0.592001
64779	MTHFSD	methenyltetrahydrofolate synthetase domain containing	1.5438	3.53743	4.74743	0.000227687	0.00247029	0.724035
50650	ARHGEF3	Rho guanine nucleotide exchange factor 3	1.03818	7.51275	4.74333	0.000229586	0.00248843	0.352035
8479	HIRIP3	HIRA interacting protein 3	1.17162	4.45987	4.74055	0.000230882	0.00250001	0.579763
10668	CGRRF1	cell growth regulator with ring finger domain 1	-0.890763	5.37767	-4.73981	0.000231229	0.00250129	0.394637
26190	FBXW2	F-box and WD repeat domain containing 2	1.00588	5.88943	4.73682	0.000232635	0.00251402	0.398434
157247	NA	NA	2.24821	3.24537	4.73573	0.000233149	0.00251709	0.74297
162979	ZNF296	zinc finger protein 296	-1.87443	3.10271	-4.73442	0.000233772	0.00252133	0.660751
56929	FEM1C	fem-1 homolog C	-1.93123	4.64093	-4.74493	0.000234788	0.0025298	0.460654
6497	SKI	SKI proto-oncogene	-2.9174	4.07671	-4.76505	0.000236159	0.00254207	0.558827
58505	OSTC	oligosaccharyltransferase complex non-catalytic subunit	0.905906	5.66379	4.72889	0.000236406	0.00254223	0.396841
26781	SNORA67	small nucleolar RNA, H/ACA box 67	-1.74222	1.83359	-4.72393	0.000238797	0.00256543	0.7278
8846	ALKBH1	alkB homolog 1, histone H2A dioxygenase	1.51564	3.19834	4.72217	0.000239651	0.00257208	0.699865
29781	NCAPH2	non-SMC condensin II complex subunit H2	-0.694118	6.09675	-4.71887	0.000241259	0.00258681	0.303857
338799	LINC01089	long intergenic non-protein coding RNA 1089	-1.0535	3.84253	-4.71684	0.000242255	0.00259495	0.530984
55140	ELP3	elongator acetyltransferase complex subunit 3	1.4815	5.65369	4.71519	0.000243065	0.00259566	0.400019
51027	BOLA1	bolA family member 1	2.16057	2.85823	4.71514	0.00024309	0.00259566	0.711365
401397	SMIM30	small integral membrane protein 30	1.44123	3.6567	4.71494	0.000243188	0.00259566	0.643502
79072	FASTKD3	FAST kinase domains 3	1.27071	3.49508	4.71478	0.000243269	0.00259566	0.652109
84930	MASTL	microtubule associated serine/threonine kinase like	-1.58727	3.4756	-4.71314	0.000244077	0.00260175	0.57091
51023	MRPS18C	mitochondrial ribosomal protein S18C	1.31671	3.67151	4.71145	0.000244919	0.00260525	0.626573
6935	ZEB1	zinc finger E-box binding homeobox 1	-1.31325	5.76441	-4.71128	0.000245005	0.00260525	0.304758
55705	IPO9	importin 9	0.998854	6.18714	4.71105	0.000245119	0.00260525	0.324097
284695	ZNF326	zinc finger protein 326	-1.55825	4.83943	-4.70909	0.000246095	0.00261309	0.383368
9733	SART3	spliceosome associated factor 3, U4/U6 recycling protein	0.681876	5.90679	4.70766	0.000246809	0.00261814	0.323919
7257	TSNAX	translin associated factor X	1.31762	5.27964	4.70579	0.00024775	0.00262501	0.412001
23463	ICMT	isoprenylcysteine carboxyl methyltransferase	1.84046	4.55574	4.70531	0.000247989	0.00262501	0.539291
29896	TRA2A	transformer 2 alpha homolog	-1.42025	6.37182	-4.70494	0.000248176	0.00262501	0.265663
55662	HIF1AN	hypoxia inducible factor 1 subunit alpha inhibitor	1.43171	5.55133	4.70427	0.000248514	0.00262605	0.382015
126364	LRRC25	leucine rich repeat containing 25	-3.35495	5.0028	-4.73822	0.000249127	0.00262811	0.404331
65108	MARCKSL1	MARCKS like 1	-2.31794	5.89463	-4.73764	0.000249416	0.00262811	0.306236
4709	NDUFB3	NADH:ubiquinone oxidoreductase subunit B3	1.42553	5.1151	4.70246	0.000249428	0.00262811	0.432268
4125	MAN2B1	mannosidase alpha class 2B member 1	-1.14793	7.09373	-4.7015	0.000249918	0.00263074	0.253085
3014	H2AX	H2A.X variant histone	-1.4451	4.3102	-4.7003	0.000250525	0.00263421	0.430562
59338	PLEKHA1	pleckstrin homology domain containing A1	1.04033	6.60713	4.6999	0.000250728	0.00263421	0.280366
23516	SLC39A14	solute carrier family 39 member 14	1.84954	3.34158	4.69897	0.000251205	0.00263669	0.656459
8443	GNPAT	glyceronephosphate O-acyltransferase	0.763267	5.38538	4.69842	0.000251481	0.00263706	0.355814
4720	NDUFS2	NADH:ubiquinone oxidoreductase core subunit S2	0.748307	6.64599	4.69712	0.000252148	0.00264152	0.264328
55322	C5orf22	chromosome 5 open reading frame 22	0.863537	4.57756	4.69603	0.000252704	0.00264482	0.457012
23417	MLYCD	malonyl-CoA decarboxylase	1.42485	3.47674	4.69437	0.000253561	0.00265126	0.620601
84954	MPND	MPN domain containing	-0.883522	3.47982	-4.69185	0.000254864	0.00266098	0.534582
55251	PCMTD2	protein-L-isoaspartate (D-aspartate) O-methyltransferase domain containing 2	1.54942	3.98504	4.69163	0.000254976	0.00266098	0.564784
6867	TACC1	transforming acidic coiled-coil containing protein 1	-1.05858	7.35966	-4.69104	0.000255282	0.00266164	0.235488
55081	IFT57	intraflagellar transport 57	-0.817028	5.20083	-4.68885	0.000256417	0.00267093	0.308822
51582	AZIN1	antizyme inhibitor 1	-1.15178	7.1044	-4.68617	0.000257817	0.00268138	0.221936
7702	ZNF143	zinc finger protein 143	1.33251	4.96671	4.68572	0.000258055	0.00268138	0.413468
57706	DENND1A	DENN domain containing 1A	-1.51233	4.83974	-4.68553	0.000258154	0.00268138	0.335578
84270	CARD19	caspase recruitment domain family member 19	-1.80624	6.23957	-4.71042	0.000258408	0.00268146	0.244003
134430	WDR36	WD repeat domain 36	0.989778	5.01273	4.68458	0.000258651	0.00268146	0.380006
3119	HLA-DQB1	major histocompatibility complex, class II, DQ beta 1	-4.21893	5.68343	-4.71847	0.000259141	0.00268399	0.342371
256236	NAPSB	napsin B aspartic peptidase, pseudogene	-6.07111	2.37682	-4.71396	0.000261483	0.00270457	0.650561
3185	HNRNPF	heterogeneous nuclear ribonucleoprotein F	0.617513	7.94287	4.67897	0.000261621	0.00270457	0.222563
90317	ZNF616	zinc finger protein 616	3.42035	1.24234	4.67707	0.00026263	0.00270933	0.471884
55687	TRMU	tRNA mitochondrial 2-thiouridylase	1.23506	4.4643	4.67672	0.000262818	0.00270933	0.456539
9531	BAG3	BAG cochaperone 3	-2.15612	4.86954	-4.70749	0.000262823	0.00270933	0.331998
51103	NDUFAF1	NADH:ubiquinone oxidoreductase complex assembly factor 1	1.18324	3.49737	4.67231	0.000265185	0.00273111	0.564318
5452	POU2F2	POU class 2 homeobox 2	-1.38241	4.95305	-4.67075	0.00026603	0.00273311	0.293334
196	AHR	aryl hydrocarbon receptor	-2.56562	5.75534	-4.70466	0.000266386	0.00273311	0.25274
5423	POLB	DNA polymerase beta	-0.941751	4.48254	-4.66995	0.000266459	0.00273311	0.350535
11157	LSM6	LSM6 homolog, U6 small nuclear RNA and mRNA degradation associated	1.17983	4.37846	4.66985	0.000266517	0.00273311	0.450064
1965	EIF2S1	eukaryotic translation initiation factor 2 subunit alpha	1.05763	5.77327	4.66965	0.000266627	0.00273311	0.273784
645	BLVRB	biliverdin reductase B	-1.67042	4.76966	-4.66815	0.00026744	0.00273889	0.308514
114781	BTBD9	BTB domain containing 9	-1.70043	5.74972	-4.68141	0.000268056	0.00274263	0.223985
6237	RRAS	RAS related	-1.64808	4.30503	-4.66564	0.000268804	0.00274772	0.361843
23107	MRPS27	mitochondrial ribosomal protein S27	0.994968	5.15723	4.66473	0.000269306	0.00274801	0.325108
396	ARHGDIA	Rho GDP dissociation inhibitor alpha	-0.859265	8.05935	-4.66433	0.000269522	0.00274801	0.199181
6386	SDCBP	syndecan binding protein	-1.70806	7.93692	-4.68011	0.000269972	0.00274801	0.205424
80304	WDCP	WD repeat and coiled coil containing	1.98917	2.4592	4.66336	0.000270055	0.00274801	0.612277
58527	ABRACL	ABRA C-terminal like	1.19106	6.07805	4.66331	0.000270086	0.00274801	0.241639
153830	RNF145	ring finger protein 145	-1.14314	5.98338	-4.66267	0.000270438	0.00274903	0.192949
57602	USP36	ubiquitin specific peptidase 36	-1.47154	7.40876	-4.6615	0.000271083	0.00275303	0.178952
10489	LRRC41	leucine rich repeat containing 41	1.12691	5.80036	4.66061	0.000271574	0.00275547	0.256616
196463	PLBD2	phospholipase B domain containing 2	-0.992125	5.2257	-4.65878	0.000272583	0.00276315	0.243313
9214	FCMR	Fc fragment of IgM receptor	1.74556	8.19829	4.67391	0.000274594	0.00278096	0.190548
55128	TRIM68	tripartite motif containing 68	2.23231	3.88574	4.65429	0.000275088	0.0027834	0.543415
3117	HLA-DQA1	major histocompatibility complex, class II, DQ alpha 1	-4.19245	3.94225	-4.68741	0.000275734	0.00278736	0.470663
92241	RCSD1	RCSD domain containing 1	1.02356	8.1721	4.65238	0.000276158	0.00278907	0.173151
56652	TWNK	twinkle mtDNA helicase	2.76827	2.56595	4.64819	0.000278522	0.00281035	0.575138
115560	ZNF501	zinc finger protein 501	4.11122	0.243556	4.6465	0.000279486	0.00281729	0.401105
23438	HARS2	histidyl-tRNA synthetase 2, mitochondrial	1.1396	4.52009	4.64582	0.000279869	0.00281729	0.377067
134510	UBLCP1	ubiquitin like domain containing CTD phosphatase 1	0.875777	6.08115	4.64563	0.00027998	0.00281729	0.193087
23586	DDX58	DExD/H-box helicase 58	1.33415	4.98101	4.64506	0.000280305	0.00281796	0.32916
8493	PPM1D	protein phosphatase, Mg2+/Mn2+ dependent 1D	-0.948289	4.92671	-4.64076	0.000282771	0.00284015	0.238589
1653	DDX1	DEAD-box helicase 1	0.635566	6.05528	4.64013	0.000283133	0.00284118	0.174418
79891	ZNF671	zinc finger protein 671	1.67989	4.12333	4.63926	0.000283633	0.0028436	0.452222
1477	CSTF1	cleavage stimulation factor subunit 1	1.2142	4.93871	4.63786	0.000284442	0.0028491	0.3107
2585	GALK2	galactokinase 2	1.37222	4.08847	4.63719	0.000284831	0.00284945	0.435554
222068	TMED4	transmembrane p24 trafficking protein 4	-0.696118	7.02016	-4.63591	0.000285578	0.00284945	0.117348
113802	HENMT1	HEN methyltransferase 1	1.7549	5.30929	4.63584	0.000285617	0.00284945	0.296554
57727	NCOA5	nuclear receptor coactivator 5	1.07264	5.0907	4.63582	0.000285628	0.00284945	0.278027
178	AGL	amylo-alpha-1, 6-glucosidase, 4-alpha-glucanotransferase	0.912388	4.77567	4.63556	0.000285777	0.00284945	0.309796
8660	IRS2	insulin receptor substrate 2	-3.72161	5.75376	-4.66852	0.000286353	0.0028526	0.213185
10640	EXOC5	exocyst complex component 5	0.929945	5.40628	4.63259	0.000287511	0.00285897	0.228356
118424	UBE2J2	ubiquitin conjugating enzyme E2 J2	1.05285	5.8008	4.63259	0.000287515	0.00285897	0.195603
831	CAST	calpastatin	-0.908249	7.34729	-4.63077	0.00028858	0.00286457	0.111426
10410	IFITM3	interferon induced transmembrane protein 3	-2.87602	6.30066	-4.66461	0.0002886	0.00286457	0.154861
3669	ISG20	interferon stimulated exonuclease gene 20	1.24784	7.9881	4.62595	0.000291429	0.00289003	0.117502
10314	LANCL1	LanC like 1	1.2695	5.16727	4.62503	0.000291976	0.00289283	0.259496
116113	FOXP4	forkhead box P4	-2.3535	3.90986	-4.64183	0.000292323	0.00289365	0.350568
51478	HSD17B7	hydroxysteroid 17-beta dehydrogenase 7	1.32351	3.67121	4.6235	0.000292891	0.00289666	0.457484
84872	ZC3H10	zinc finger CCCH-type containing 10	1.51081	2.98903	4.61799	0.000296199	0.00292673	0.51306
5869	RAB5B	RAB5B, member RAS oncogene family	1.39007	6.50942	4.61614	0.000297314	0.0029333	0.127684
254102	EHBP1L1	EH domain binding protein 1 like 1	-0.990922	6.24914	-4.61575	0.000297552	0.0029333	0.0857228
129285	PPP1R21	protein phosphatase 1 regulatory subunit 21	0.98866	4.91082	4.61556	0.000297666	0.0029333	0.256357
285237	C3orf38	chromosome 3 open reading frame 38	-0.759566	5.19724	-4.61489	0.000298078	0.00293472	0.159787
285193	DUSP28	dual specificity phosphatase 28	-1.01069	4.01741	-4.61352	0.000298909	0.00294026	0.298604
1355	COX15	cytochrome c oxidase assembly homolog COX15	1.24625	4.74527	4.61005	0.000301029	0.00295437	0.285389
29959	NRBP1	nuclear receptor binding protein 1	-0.826756	7.76766	-4.60995	0.000301094	0.00295437	0.0792363
10188	TNK2	tyrosine kinase non receptor 2	-1.25477	4.25051	-4.60985	0.000301152	0.00295437	0.256414
124044	SPATA2L	spermatogenesis associated 2 like	-1.9312	4.34915	-4.61751	0.000302005	0.00296009	0.246869
64428	CIAO3	cytosolic iron-sulfur assembly component 3	1.42396	4.22538	4.60656	0.000303179	0.00296894	0.359645
80342	TRAF3IP3	TRAF3 interacting protein 3	1.12242	7.82667	4.6057	0.000303716	0.00297154	0.073654
11273	ATXN2L	ataxin 2 like	-0.682163	6.96401	-4.6051	0.000304083	0.00297248	0.0540889
79912	PYROXD1	pyridine nucleotide-disulphide oxidoreductase domain 1	-0.744102	4.73062	-4.60413	0.000304691	0.00297576	0.190113
6117	RPA1	replication protein A1	1.28999	6.75585	4.60282	0.000305507	0.00298107	0.0846561
55110	MAGOHB	mago homolog B, exon junction complex subunit	1.12794	3.92445	4.60224	0.000305866	0.00298192	0.373585
558	AXL	AXL receptor tyrosine kinase	-2.4965	1.43343	-4.60159	0.000306274	0.00298324	0.49485
1314	COPA	COPI coat complex subunit alpha	0.747937	7.86461	4.59981	0.000307384	0.00299139	0.0599076
91523	PCED1B	PC-esterase domain containing 1B	1.65137	6.02879	4.6023	0.00030813	0.00299489	0.13735
83746	L3MBTL2	L3MBTL histone methyl-lysine binding protein 2	1.19043	5.08577	4.59837	0.00030829	0.00299489	0.210544
1978	EIF4EBP1	eukaryotic translation initiation factor 4E binding protein 1	-1.45043	4.60241	-4.59585	0.000309883	0.0030077	0.181647
63916	ELMO2	engulfment and cell motility 2	0.753092	6.65511	4.59526	0.000310256	0.00300858	0.0561308
10440	TIMM17A	translocase of inner mitochondrial membrane 17A	-0.884962	5.64473	-4.59484	0.000310522	0.00300858	0.0772265
50486	G0S2	G0/G1 switch 2	-5.36193	3.55985	-4.627	0.000311192	0.00301021	0.439927
10057	ABCC5	ATP binding cassette subfamily C member 5	1.54441	4.45886	4.59342	0.000311423	0.00301021	0.31012
84911	ZNF382	zinc finger protein 382	4.28528	0.661501	4.59327	0.000311514	0.00301021	0.327624
4882	NPR2	natriuretic peptide receptor 2	1.16838	3.88061	4.59214	0.000312238	0.00301454	0.360269
10026	PIGK	phosphatidylinositol glycan anchor biosynthesis class K	1.09964	5.17098	4.59013	0.000313518	0.00302424	0.179
8733	GPAA1	glycosylphosphatidylinositol anchor attachment 1	0.925805	6.76127	4.58962	0.000313843	0.00302471	0.0463007
51528	JKAMP	JNK1/MAPK8 associated membrane protein	1.02548	5.50269	4.58855	0.000314533	0.00302869	0.13245
91748	MIDEAS	mitotic deacetylase associated SANT domain protein	-1.85397	6.80585	-4.61735	0.000316494	0.0030449	0.0351477
337867	UBAC2	UBA domain containing 2	0.844336	6.53287	4.5841	0.000317406	0.00304965	0.0404266
10472	ZBTB18	zinc finger and BTB domain containing 18	-1.85401	3.39536	-4.58378	0.000317612	0.00304965	0.324866
101929796	NOTCH2NLR	notch 2 N-terminal like R (pseudogene)	-2.19993	2.32498	-4.58337	0.000317875	0.00304965	0.442715
4082	MARCKS	myristoylated alanine rich protein kinase C substrate	-4.39431	2.54524	-4.61602	0.000318125	0.00304965	0.463362
822	CAPG	capping actin protein, gelsolin like	-2.92653	5.58125	-4.61523	0.000318633	0.00304965	0.0938081
63931	MRPS14	mitochondrial ribosomal protein S14	1.27878	4.56778	4.58212	0.000318686	0.00304965	0.255816
9070	ASH2L	ASH2 like, histone lysine methyltransferase complex subunit	0.938266	5.35553	4.58159	0.000319037	0.00304965	0.130382
64801	ARV1	ARV1 homolog, fatty acid homeostasis modulator	2.1597	3.49062	4.58131	0.000319214	0.00304965	0.432
84364	ARFGAP2	ADP ribosylation factor GTPase activating protein 2	0.53347	6.98249	4.58071	0.000319607	0.00305075	0.0144035
113510	HELQ	helicase, POLQ like	0.601134	5.02758	4.57708	0.000321988	0.00306876	0.142016
57693	ZNF317	zinc finger protein 317	-0.954942	6.661	-4.57655	0.000322337	0.00306876	-0.00335806
7592	ZNF41	zinc finger protein 41	2.30909	3.29905	4.57629	0.000322507	0.00306876	0.438865
90326	THAP3	THAP domain containing 3	1.43032	3.3369	4.57589	0.000322769	0.00306876	0.404571
10061	ABCF2	ATP binding cassette subfamily F member 2	1.58217	5.39485	4.5757	0.000322895	0.00306876	0.151297
283537	SLC46A3	solute carrier family 46 member 3	1.2859	4.94245	4.57482	0.000323476	0.00307162	0.190165
7581	ZNF33A	zinc finger protein 33A	1.27538	4.94248	4.57224	0.000325183	0.00308515	0.182157
51495	HACD3	3-hydroxyacyl-CoA dehydratase 3	0.8797	5.12718	4.57072	0.000326198	0.00309211	0.13148
388796	SNHG17	small nucleolar RNA host gene 17	-1.08514	5.46535	-4.56946	0.000327036	0.00309737	0.0382582
51714	SELENOT	selenoprotein T	-0.689287	7.71438	-4.56885	0.000327445	0.00309857	-0.00697323
8140	SLC7A5	solute carrier family 7 member 5	-2.93468	7.89134	-4.6012	0.000327735	0.00309864	0.0253293
9969	MED13	mediator complex subunit 13	-0.971686	5.51255	-4.56719	0.000328558	0.00310374	0.0304885
55892	MYNN	myoneurin	-0.769953	5.71526	-4.56425	0.000330541	0.00311978	0.0105543
23357	ANGEL1	angel homolog 1	1.17429	5.14434	4.56324	0.000331221	0.00312351	0.131022
147948	ZNF582	zinc finger protein 582	1.71431	2.17881	4.5628	0.000331521	0.00312365	0.422946
29920	PYCR2	pyrroline-5-carboxylate reductase 2	1.69833	5.64449	4.56125	0.000332571	0.00313086	0.101585
5876	RABGGTB	Rab geranylgeranyltransferase subunit beta	-1.20911	4.7462	-4.56077	0.000332899	0.00313125	0.0940518
57019	CIAPIN1	cytokine induced apoptosis inhibitor 1	1.88101	5.62105	4.57136	0.00033367	0.00313581	0.114781
30817	ADGRE2	adhesion G protein-coupled receptor E2	-3.48966	3.40378	-4.58819	0.000336417	0.00315197	0.313271
81555	YIPF5	Yip1 domain family member 5	-1.29203	6.30851	-4.5551	0.000336776	0.00315197	-0.0398156
6881	TAF10	TATA-box binding protein associated factor 10	-0.635477	6.88319	-4.55485	0.000336953	0.00315197	-0.0489005
93622	LOC93622	Morf4 family associated protein 1 like 1 pseudogene	0.972888	4.99613	4.55446	0.000337217	0.00315197	0.120338
126321	MFSD12	major facilitator superfamily domain containing 12	-1.27124	5.8698	-4.55427	0.00033735	0.00315197	-0.0224382
55706	NDC1	NDC1 transmembrane nucleoporin	1.47491	3.73201	4.55393	0.000337589	0.00315197	0.319308
81577	GFOD2	glucose-fructose oxidoreductase domain containing 2	3.51488	2.54549	4.55378	0.000337687	0.00315197	0.379874
2962	GTF2F1	general transcription factor IIF subunit 1	-0.74392	5.74771	-4.55378	0.00033769	0.00315197	-0.0130643
205564	SENP5	SUMO specific peptidase 5	-1.19724	5.73808	-4.55114	0.000339517	0.00316632	-0.0205341
93627	TBCK	TBC1 domain containing kinase	1.42821	3.88296	4.54977	0.000340472	0.00317253	0.290368
914	CD2	CD2 molecule	1.34011	8.18698	4.54904	0.000340976	0.00317452	-0.0371953
1060	CENPC	centromere protein C	-1.01374	6.32528	-4.54754	0.000342028	0.00318161	-0.0564801
5576	PRKAR2A	protein kinase cAMP-dependent type II regulatory subunit alpha	-0.996589	5.77593	-4.54474	0.000343989	0.00319714	-0.0355063
51728	POLR3K	RNA polymerase III subunit K	1.61788	4.11047	4.5419	0.000345993	0.00321304	0.255116
30832	ZNF354C	zinc finger protein 354C	2.42979	1.8041	4.53976	0.000347517	0.00322446	0.334908
57493	HEG1	heart development protein with EGF like domains 1	-1.27848	5.70853	-4.53643	0.000349892	0.00324375	-0.048678
51729	WBP11	WW domain binding protein 11	-0.943045	7.57869	-4.53482	0.000351042	0.00325166	-0.079479
8780	RIOK3	RIO kinase 3	-1.36732	6.98326	-4.53275	0.000352533	0.00326272	-0.0918928
84343	HPS3	HPS3 biogenesis of lysosomal organelles complex 2 subunit 1	1.37628	5.72501	4.53047	0.000354184	0.00327368	0.0109989
51379	CRLF3	cytokine receptor like factor 3	1.03117	6.93138	4.53029	0.000354315	0.00327368	-0.0774123
170394	PWWP2B	PWWP domain containing 2B	-1.79587	3.47726	-4.52936	0.00035499	0.00327716	0.20461
124454	EARS2	glutamyl-tRNA synthetase 2, mitochondrial	1.29137	3.87897	4.52865	0.000355504	0.00327913	0.240959
908	CCT6A	chaperonin containing TCP1 subunit 6A	0.784668	6.54686	4.52766	0.000356231	0.0032801	-0.0773141
54888	NSUN2	NOP2/Sun RNA methyltransferase 2	1.01353	6.11737	4.52749	0.000356349	0.0032801	-0.0465264
51106	TFB1M	transcription factor B1, mitochondrial	1.5069	3.06905	4.52728	0.000356507	0.0032801	0.333955
10011	SRA1	steroid receptor RNA activator 1	-1.10778	5.77004	-4.52495	0.000358209	0.003293	-0.0761558
9636	ISG15	ISG15 ubiquitin like modifier	-1.57402	6.29283	-4.53468	0.000359745	0.00330435	-0.0979088
4189	DNAJB9	DnaJ heat shock protein family (Hsp40) member B9	-1.11887	6.21221	-4.52146	0.000360776	0.00331104	-0.106205
154807	VKORC1L1	vitamin K epoxide reductase complex subunit 1 like 1	1.757	2.92335	4.5206	0.000361417	0.00331217	0.337209
23167	EFR3A	EFR3 homolog A	1.07847	6.29965	4.52048	0.000361504	0.00331217	-0.0707687
25923	ATL3	atlastin GTPase 3	1.12363	5.74814	4.51983	0.000361982	0.00331378	-0.0257944
7541	ZBTB14	zinc finger and BTB domain containing 14	0.958958	4.98091	4.51838	0.000363061	0.00332089	0.0483132
160760	PPTC7	protein phosphatase targeting COQ7	-1.19723	6.00351	-4.51733	0.000363846	0.00332526	-0.105535
54877	ZCCHC2	zinc finger CCHC-type containing 2	-1.28355	4.79032	-4.51692	0.000364146	0.00332526	-0.00111989
23556	PIGN	phosphatidylinositol glycan anchor biosynthesis class N	1.01802	4.02023	4.51619	0.000364692	0.00332747	0.181809
81554	RCC1L	RCC1 like	0.857224	5.31709	4.51235	0.000367576	0.00335099	-0.0107261
100506860	LINC00513	long intergenic non-protein coding RNA 513	-3.56403	2.72286	-4.5411	0.000368511	0.00335673	0.299285
8536	CAMK1	calcium/calmodulin dependent protein kinase I	-2.4906	2.88516	-4.51042	0.000369033	0.00335869	0.250894
23328	SASH1	SAM and SH3 domain containing 1	-3.84268	0.881249	-4.50998	0.000369362	0.00335889	0.281784
9415	FADS2	fatty acid desaturase 2	2.75313	3.59795	4.50807	0.000370814	0.00336862	0.300265
51371	POMP	proteasome maturation protein	-0.793741	6.90062	-4.50776	0.000371046	0.00336862	-0.145702
541565	C8orf58	chromosome 8 open reading frame 58	-0.99862	3.68605	-4.50624	0.000372202	0.00337632	0.132013
84957	RELT	RELT TNF receptor	-3.05575	5.27996	-4.53588	0.000373762	0.00338731	-0.0375669
1457	CSNK2A1	casein kinase 2 alpha 1	0.808972	5.46406	4.50302	0.000374667	0.00338731	-0.0480489
90861	JPT2	Jupiter microtubule associated homolog 2	2.30666	3.05396	4.50289	0.000374772	0.00338731	0.306342
7514	XPO1	exportin 1	0.749659	6.0584	4.5022	0.000375297	0.00338731	-0.104066
55252	ASXL2	ASXL transcriptional regulator 2	1.21058	4.9272	4.50205	0.000375411	0.00338731	0.0380634
7419	VDAC3	voltage dependent anion channel 3	0.958477	6.67764	4.50194	0.000375503	0.00338731	-0.129603
10180	RBM6	RNA binding motif protein 6	0.945036	6.45932	4.50184	0.000375578	0.00338731	-0.121622
55610	VPS50	VPS50 subunit of EARP/GARPII complex	1.33953	4.14492	4.50068	0.000376474	0.0033926	0.15544
9670	IPO13	importin 13	1.244	4.70707	4.49873	0.000377977	0.00340335	0.0654536
5431	POLR2B	RNA polymerase II subunit B	0.97717	6.86699	4.49766	0.000378804	0.0034061	-0.144582
10507	SEMA4D	semaphorin 4D	1.13461	8.74349	4.49754	0.000378905	0.0034061	-0.131667
114796	PSMG3-AS1	PSMG3 antisense RNA 1 (head to head)	2.23423	2.19615	4.49694	0.000379368	0.00340637	0.293219
1436	CSF1R	colony stimulating factor 1 receptor	-2.66597	5.04075	-4.52824	0.000379556	0.00340637	-0.0422147
5660	PSAP	prosaposin	-1.92165	10.6311	-4.5169	0.000382727	0.0034304	-0.0738598
55726	INTS13	integrator complex subunit 13	1.21778	4.36356	4.49247	0.00038286	0.0034304	0.0992727
4860	PNP	purine nucleoside phosphorylase	-2.36411	6.12311	-4.52268	0.000383841	0.00343638	-0.136449
29992	PILRA	paired immunoglobin like type 2 receptor alpha	-3.13909	4.48308	-4.52152	0.000384736	0.00344158	0.0264359
8812	CCNK	cyclin K	-1.41933	5.00437	-4.48843	0.000386048	0.0034505	-0.0838981
221496	LEMD2	LEM domain nuclear envelope protein 2	0.799	6.10448	4.48573	0.000388188	0.0034668	-0.138749
151306	GPBAR1	G protein-coupled bile acid receptor 1	-2.0796	2.45307	-4.48514	0.000388663	0.00346821	0.241865
85363	TRIM5	tripartite motif containing 5	1.4401	3.58178	4.48093	0.000392032	0.00349059	0.192174
10455	ECI2	enoyl-CoA delta isomerase 2	1.0828	4.68044	4.48089	0.000392063	0.00349059	0.0232627
9321	TRIP11	thyroid hormone receptor interactor 11	1.08739	5.29053	4.48081	0.000392126	0.00349059	-0.0597433
4793	NFKBIB	NFKB inhibitor beta	-1.12813	4.92469	-4.47991	0.000392852	0.00349303	-0.0909798
55656	INTS8	integrator complex subunit 8	1.07838	5.38958	4.47968	0.000393038	0.00349303	-0.0741434
493754	GS1-124K5.11	RAB guanine nucleotide exchange factor 1 pseudogene	-0.97468	5.48911	-4.47607	0.000395961	0.00351616	-0.154307
27332	ZNF638	zinc finger protein 638	0.701686	5.98926	4.47175	0.000399489	0.00354304	-0.162542
147657	ZNF480	zinc finger protein 480	1.03186	4.93296	4.47157	0.000399635	0.00354304	-0.0373608
25978	CHMP2B	charged multivesicular body protein 2B	-1.00164	5.89329	-4.47056	0.000400458	0.00354747	-0.195214
51058	ZNF691	zinc finger protein 691	4.29081	1.23478	4.46991	0.000400992	0.00354933	0.132116
57622	LRFN1	leucine rich repeat and fibronectin type III domain containing 1	1.37214	3.49454	4.469	0.000401745	0.00355312	0.173856
10025	MED16	mediator complex subunit 16	0.998038	5.61753	4.46831	0.000402311	0.00355526	-0.125562
51537	MTFP1	mitochondrial fission process 1	-1.07922	5.69113	-4.46516	0.000404923	0.00357546	-0.193184
51649	MRPS23	mitochondrial ribosomal protein S23	1.01773	4.60523	4.46328	0.000406493	0.00358643	-0.00807291
6118	RPA2	replication protein A2	1.57911	6.80068	4.47249	0.000407336	0.00358849	-0.189368
84532	ACSS1	acyl-CoA synthetase short chain family member 1	1.24829	6.61292	4.46209	0.00040749	0.00358849	-0.19884
90634	N4BP2L1	NEDD4 binding protein 2 like 1	0.799971	5.10895	4.46182	0.000407709	0.00358849	-0.0922196
63905	MANBAL	mannosidase beta like	1.6992	3.44869	4.4613	0.000408149	0.00358948	0.175904
9330	GTF3C3	general transcription factor IIIC subunit 3	0.768624	4.72821	4.46074	0.000408613	0.00359068	-0.045723
56965	PARP6	poly(ADP-ribose) polymerase family member 6	-0.618756	6.70522	-4.45996	0.000409274	0.00359361	-0.242832
25945	NECTIN3	nectin cell adhesion molecule 3	-2.21935	1.91847	-4.45897	0.000410107	0.00359791	0.225762
5594	MAPK1	mitogen-activated protein kinase 1	1.06367	7.70064	4.4586	0.00041042	0.00359791	-0.229539
23207	PLEKHM2	pleckstrin homology and RUN domain containing M2	-1.15218	6.66661	-4.45769	0.000411185	0.00360173	-0.247109
284361	EMC10	ER membrane protein complex subunit 10	-0.622336	4.70263	-4.45701	0.000411761	0.00360389	-0.103912
25913	POT1	protection of telomeres 1	1.78719	3.77152	4.45585	0.000412741	0.00360707	0.141958
85865	GTPBP10	GTP binding protein 10	1.07087	4.22809	4.4558	0.000412783	0.00360707	0.0360717
8178	ELL	elongation factor for RNA polymerase II	-1.96629	6.22027	-4.48564	0.000413632	0.00361162	-0.221573
8317	CDC7	cell division cycle 7	1.48852	3.16738	4.45353	0.000414714	0.00361818	0.181402
1027	CDKN1B	cyclin dependent kinase inhibitor 1B	-1.04943	4.81489	-4.45228	0.000415781	0.0036246	-0.133609
4069	LYZ	lysozyme	-2.34907	9.60364	-4.4804	0.000418034	0.00364135	-0.180316
121457	IKBIP	IKBKB interacting protein	1.93129	3.07205	4.44614	0.000421056	0.00366476	0.187322
4650	MYO9B	myosin IXB	-1.47129	7.8275	-4.44842	0.000423986	0.00368569	-0.256082
8237	USP11	ubiquitin specific peptidase 11	0.897096	7.61966	4.44259	0.000424134	0.00368569	-0.264578
160897	GPR180	G protein-coupled receptor 180	1.33915	3.33315	4.44162	0.000424983	0.00369014	0.135937
84285	EIF1AD	eukaryotic translation initiation factor 1A domain containing	-1.03017	5.21968	-4.44019	0.000426234	0.00369808	-0.203138
80856	LNPK	lunapark, ER junction formation factor	0.991611	5.05898	4.43899	0.000427288	0.00370429	-0.120909
54439	RBM27	RNA binding motif protein 27	-0.940757	6.96245	-4.43687	0.000429157	0.00371755	-0.291203
10105	PPIF	peptidylprolyl isomerase F	-3.13493	5.84382	-4.46687	0.000429614	0.00371857	-0.215783
79084	WDR77	WD repeat domain 77	1.23157	5.04418	4.433	0.000432584	0.00373931	-0.11777
81562	LMAN2L	lectin, mannose binding 2 like	2.52502	2.82407	4.43275	0.000432805	0.00373931	0.182949
55975	KLHL7	kelch like family member 7	0.846609	4.68063	4.43249	0.000433033	0.00373931	-0.0910424
8940	TOP3B	DNA topoisomerase III beta	1.25939	5.04532	4.43163	0.000433804	0.0037411	-0.122191
6319	SCD	stearoyl-CoA desaturase	-2.41714	3.66843	-4.4496	0.000434084	0.0037411	-0.0045391
9450	LY86	lymphocyte antigen 86	-3.50524	3.34002	-4.46155	0.000434265	0.0037411	0.0744257
146050	ZSCAN29	zinc finger and SCAN domain containing 29	0.965621	3.99516	4.42921	0.000435962	0.00375276	0.00856904
55904	KMT2E	lysine methyltransferase 2E (inactive)	-1.11079	8.92733	-4.427	0.000437952	0.00376694	-0.261695
23270	TSPYL4	TSPY like 4	-1.24866	5.17095	-4.42328	0.000441317	0.00379262	-0.23419
2859	GPR35	G protein-coupled receptor 35	-2.82149	3.71097	-4.45323	0.00044163	0.00379262	-0.0105738
84163	GTF2IRD2	GTF2I repeat domain containing 2	1.95836	0.447964	4.42001	0.000444292	0.00381249	-0.000743884
91869	RFT1	RFT1 homolog	1.03324	4.54245	4.41942	0.000444827	0.0038141	-0.0853905
1802	DPH2	diphthamide biosynthesis 2	1.15467	5.26429	4.41767	0.000446431	0.00382485	-0.182656
1663	DDX11	DEAD/H-box helicase 11	2.64256	3.2971	4.41679	0.000447246	0.0038261	0.139834
90338	ZNF160	zinc finger protein 160	0.824799	5.19624	4.41676	0.000447274	0.0038261	-0.193962
2512	FTL	ferritin light chain	-1.49946	11.5804	-4.41393	0.000449879	0.00384538	-0.227042
51263	MRPL30	mitochondrial ribosomal protein L30	0.992976	4.39621	4.41073	0.000452851	0.00386776	-0.0842147
196513	DCP1B	decapping mRNA 1B	1.60334	4.43593	4.40878	0.000454671	0.00388029	-0.0526383
90693	CCDC126	coiled-coil domain containing 126	1.64931	3.31417	4.40607	0.000457214	0.00389726	0.0795265
80775	TMEM177	transmembrane protein 177	2.09516	2.4989	4.40591	0.000457371	0.00389726	0.132979
8869	ST3GAL5	ST3 beta-galactoside alpha-2,3-sialyltransferase 5	-1.00043	5.14058	-4.40371	0.000459441	0.00391054	-0.269483
1070	CETN3	centrin 3	2.51199	2.17496	4.4035	0.000459643	0.00391054	0.116645
101752400	CAPN10-DT	CAPN10 divergent transcript	-1.79622	1.88938	-4.3996	0.000463343	0.00393633	0.113265
7171	TPM4	tropomyosin 4	-1.06767	7.03397	-4.39955	0.000463393	0.00393633	-0.367247
28958	COA3	cytochrome c oxidase assembly factor 3	1.45175	4.66215	4.39829	0.000464604	0.00394355	-0.11869
115209	OMA1	OMA1 zinc metallopeptidase	1.32156	4.08002	4.39685	0.000465977	0.00395215	-0.0466787
83874	TBC1D10A	TBC1 domain family member 10A	0.672296	6.22588	4.39643	0.000466385	0.00395255	-0.33435
9975	NR1D2	nuclear receptor subfamily 1 group D member 2	-1.42816	7.47574	-4.4001	0.000466899	0.00395385	-0.362855
22809	ATF5	activating transcription factor 5	-1.61319	2.29565	-4.39532	0.000467451	0.00395547	0.0796671
387751	GVINP1	GTPase, very large interferon inducible pseudogene 1	2.07952	5.3563	4.40719	0.0004717	0.00398834	-0.175198
27314	RAB30	RAB30, member RAS oncogene family	-2.58305	4.10763	-4.41982	0.000472539	0.00399236	-0.140323
79641	ROGDI	rogdi atypical leucine zipper	-1.941	3.92398	-4.39056	0.000475252	0.00401111	-0.143925
151987	PPP4R2	protein phosphatase 4 regulatory subunit 2	-0.695631	5.16135	-4.38704	0.000475491	0.00401111	-0.301736
26015	RPAP1	RNA polymerase II associated protein 1	1.66912	4.75957	4.38646	0.000476061	0.00401282	-0.13875
51601	LIPT1	lipoyltransferase 1	1.08187	3.49881	4.3851	0.000477388	0.00402092	-0.0070486
57472	CNOT6	CCR4-NOT transcription complex subunit 6	1.1961	4.9033	4.38459	0.000477892	0.00402208	-0.199412
22846	VASH1	vasohibin 1	-2.95234	3.51434	-4.41368	0.00047845	0.00402368	-0.0601862
5150	PDE7A	phosphodiesterase 7A	1.08515	6.4079	4.38143	0.000481011	0.00404212	-0.361676
142940	TRUB1	TruB pseudouridine synthase family member 1	1.49293	3.11823	4.37985	0.000482584	0.00404972	0.0436006
23310	NCAPD3	non-SMC condensin II complex subunit D3	1.05365	4.96186	4.37978	0.000482655	0.00404972	-0.226585
29929	ALG6	ALG6 alpha-1,3-glucosyltransferase	1.12698	4.31502	4.37824	0.000484187	0.00405752	-0.130747
7728	ZNF175	zinc finger protein 175	2.73208	1.52636	4.37791	0.000484511	0.00405752	0.00212005
100129842	ZNF737	zinc finger protein 737	1.05214	4.05072	4.37773	0.000484696	0.00405752	-0.099756
80349	WDR61	WD repeat domain 61	1.11326	5.3907	4.3733	0.000489143	0.00409009	-0.289827
51765	STK26	serine/threonine kinase 26	0.942228	5.88309	4.37311	0.000489333	0.00409009	-0.347145
10423	CDIPT	CDP-diacylglycerol--inositol 3-phosphatidyltransferase	0.982634	6.29948	4.37271	0.000489739	0.00409037	-0.376171
115004	CGAS	cyclic GMP-AMP synthase	-1.07275	3.7676	-4.37045	0.000492016	0.00410625	-0.15553
8803	SUCLA2	succinate-CoA ligase ADP-forming subunit beta	1.11705	4.12367	4.36931	0.000493179	0.00411282	-0.122071
26608	TBL2	transducin beta like 2	0.989752	4.20998	4.36826	0.00049425	0.00411863	-0.146422
10023	FRAT1	FRAT regulator of WNT signaling pathway 1	-0.912207	5.36777	-4.36619	0.000496357	0.00413304	-0.368379
7773	ZNF230	zinc finger protein 230	2.06238	2.45222	4.36431	0.000498287	0.00414596	0.0547504
51135	IRAK4	interleukin 1 receptor associated kinase 4	0.626546	5.53684	4.35999	0.000502741	0.00417985	-0.356511
3956	LGALS1	galectin 1	-2.2307	6.93242	-4.38619	0.000505876	0.00420272	-0.429183
5355	PLP2	proteolipid protein 2	-1.45094	6.35034	-4.36251	0.00050833	0.00421991	-0.448492
80198	MUS81	MUS81 structure-specific endonuclease subunit	1.16918	5.4286	4.35387	0.000509134	0.00422338	-0.330815
8890	EIF2B4	eukaryotic translation initiation factor 2B subunit delta	1.04561	5.19729	4.35312	0.000509916	0.00422426	-0.312827
64083	GOLPH3	golgi phosphoprotein 3	0.773033	6.93957	4.35298	0.00051006	0.00422426	-0.448428
440400	RNASEK	ribonuclease K	-1.24923	2.14926	-4.35267	0.000510396	0.00422426	0.00962411
7520	XRCC5	X-ray repair cross complementing 5	0.937297	8.17649	4.34957	0.00051367	0.00424815	-0.448457
64108	RTP4	receptor transporter protein 4	3.0475	2.10329	4.34876	0.000514527	0.00425202	-0.00566155
79728	PALB2	partner and localizer of BRCA2	1.15148	3.54783	4.34679	0.000516616	0.00426607	-0.0852429
10869	USP19	ubiquitin specific peptidase 19	0.833336	6.40398	4.34621	0.000517238	0.004268	-0.442641
100287896	LOC100287896	uncharacterized LOC100287896	2.99049	1.40855	4.34332	0.000520329	0.00429027	-0.0753567
81542	TMX1	thioredoxin related transmembrane protein 1	1.03881	6.2751	4.3421	0.000521648	0.00429791	-0.435151
84792	FAM220A	family with sequence similarity 220 member A	1.88705	2.42234	4.33431	0.0005301	0.00436426	-0.00171829
80326	WNT10A	Wnt family member 10A	-4.43195	0.337957	-4.3325	0.000532078	0.00437161	-0.0617765
404672	GTF2H5	general transcription factor IIH subunit 5	1.21352	4.29432	4.33203	0.000532601	0.00437161	-0.215083
10168	ZNF197	zinc finger protein 197	1.26023	3.05455	4.33191	0.000532733	0.00437161	-0.0544728
9218	VAPA	VAMP associated protein A	-1.05979	7.72545	-4.33189	0.000532755	0.00437161	-0.492472
3383	ICAM1	intercellular adhesion molecule 1	-2.58901	5.80127	-4.36047	0.000532987	0.00437161	-0.443634
528	ATP6V1C1	ATPase H+ transporting V1 subunit C1	1.18407	4.73514	4.32812	0.000536916	0.00440054	-0.290545
22879	MON1B	MON1 homolog B, secretory trafficking associated	0.76256	6.22582	4.32693	0.000538236	0.00440807	-0.4742
26269	FBXO8	F-box protein 8	1.02321	3.83737	4.32564	0.000539673	0.00441653	-0.176833
5970	RELA	RELA proto-oncogene, NF-kB subunit	-0.951405	7.44289	-4.32512	0.000540251	0.00441796	-0.514642
34	ACADM	acyl-CoA dehydrogenase medium chain	1.68448	4.73764	4.32465	0.000540776	0.00441895	-0.260809
54784	ALKBH4	alkB homolog 4, lysine demethylase	0.901516	3.82969	4.32408	0.00054141	0.00442084	-0.185538
100132341	CLUHP3	clustered mitochondria homolog pseudogene 3	-1.46724	5.09768	-4.3222	0.000543511	0.00442913	-0.434754
3965	LGALS9	galectin 9	-2.10843	4.53691	-4.34823	0.000543696	0.00442913	-0.351103
56683	CFAP298	cilia and flagella associated protein 298	1.20754	5.13303	4.32179	0.000543977	0.00442913	-0.356316
284021	MILR1	mast cell immunoglobulin like receptor 1	-2.81076	1.76509	-4.32173	0.000544042	0.00442913	-0.0288234
3732	CD82	CD82 molecule	-2.37291	6.05191	-4.34946	0.000545043	0.00443399	-0.484269
29089	UBE2T	ubiquitin conjugating enzyme E2 T	1.40378	2.07149	4.31987	0.000546134	0.00443957	-0.0280997
112858	TP53RK	TP53 regulating kinase	1.12689	4.61398	4.31874	0.000547414	0.00444667	-0.29821
51271	UBAP1	ubiquitin associated protein 1	-1.25115	6.65252	-4.31817	0.000548056	0.00444859	-0.53426
4548	MTR	5-methyltetrahydrofolate-homocysteine methyltransferase	0.77613	5.8108	4.31481	0.000551869	0.00447622	-0.469192
79854	LINC00115	long intergenic non-protein coding RNA 115	-1.79485	0.988896	-4.31323	0.000553676	0.00448029	-0.0520049
55239	OGFOD1	2-oxoglutarate and iron dependent oxygenase domain containing 1	1.11853	5.31009	4.31305	0.000553878	0.00448029	-0.404066
6745	SSR1	signal sequence receptor subunit 1	0.616537	7.60311	4.31296	0.000553984	0.00448029	-0.534248
23261	CAMTA1	calmodulin binding transcription activator 1	-0.636126	5.05627	-4.31294	0.000554005	0.00448029	-0.441207
9897	WASHC5	WASH complex subunit 5	0.832567	5.93349	4.31163	0.000555511	0.00448902	-0.48242
2745	GLRX	glutaredoxin	1.12501	6.50925	4.31129	0.000555905	0.00448902	-0.509347
4836	NMT1	N-myristoyltransferase 1	0.746225	6.07306	4.31033	0.000557006	0.00449461	-0.49869
60684	TRAPPC11	trafficking protein particle complex 11	1.36359	4.97633	4.30991	0.000557486	0.00449516	-0.34964
7458	EIF4H	eukaryotic translation initiation factor 4H	-0.795511	7.99889	-4.30553	0.000562557	0.00453272	-0.53976
201292	TRIM65	tripartite motif containing 65	1.40337	4.57405	4.30267	0.000565888	0.00455293	-0.300692
129531	MITD1	microtubule interacting and trafficking domain containing 1	1.08318	4.40158	4.30247	0.000566119	0.00455293	-0.298476
5934	RBL2	RB transcriptional corepressor like 2	1.20804	8.76437	4.3022	0.000566439	0.00455293	-0.533385
23279	NUP160	nucleoporin 160	1.06323	5.72858	4.30195	0.000566727	0.00455293	-0.475214
10261	IGSF6	immunoglobulin superfamily member 6	-2.71623	3.91909	-4.32807	0.000569273	0.00457003	-0.294648
10424	PGRMC2	progesterone receptor membrane component 2	-0.852893	5.62072	-4.29767	0.000571761	0.00458345	-0.531046
387521	PEDS1	plasmanylethanolamine desaturase 1	-1.27871	5.18828	-4.29766	0.000571781	0.00458345	-0.494346
84513	PLPP5	phospholipid phosphatase 5	-0.921026	4.84643	-4.29503	0.000574901	0.00460354	-0.458614
84950	PRPF38A	pre-mRNA processing factor 38A	0.608832	5.75875	4.29483	0.000575128	0.00460354	-0.511872
23172	ABRAXAS2	abraxas 2, BRISC complex subunit	0.953596	4.17698	4.29349	0.000576723	0.00460985	-0.29355
55719	SLF2	SMC5-SMC6 complex localization factor 2	0.954585	5.0103	4.29323	0.000577039	0.00460985	-0.415824
100652748	TIMM23B	translocase of inner mitochondrial membrane 23 homolog B	-0.867105	3.85765	-4.29311	0.000577178	0.00460985	-0.32344
50856	CLEC4A	C-type lectin domain family 4 member A	-2.39342	2.86659	-4.29229	0.000578156	0.0046143	-0.180492
3399	ID3	inhibitor of DNA binding 3, HLH protein	-4.94167	1.70697	-4.319	0.000579873	0.00462463	-0.0755632
54020	SLC37A1	solute carrier family 37 member 1	-0.70691	4.44188	-4.28987	0.000581055	0.00463069	-0.413493
100216545	KMT2E-AS1	KMT2E antisense RNA 1	-0.999879	4.87131	-4.28806	0.000583243	0.00464475	-0.476342
100996763	NOTCH2NLB	notch 2 N-terminal like B	-1.50214	2.33753	-4.28756	0.000583848	0.0046462	-0.133946
92285	ZNF585B	zinc finger protein 585B	2.60455	2.82107	4.28687	0.000584682	0.0046489	-0.092985
687	KLF9	Kruppel like factor 9	-0.806477	5.59078	-4.28639	0.000585258	0.0046489	-0.551478
54780	NSMCE4A	NSE4 homolog A, SMC5-SMC6 complex component	0.793121	5.73438	4.28617	0.000585529	0.0046489	-0.519804
4043	LRPAP1	LDL receptor related protein associated protein 1	-0.717624	6.98966	-4.28581	0.000585956	0.0046489	-0.60306
23780	APOL2	apolipoprotein L2	1.78757	4.48295	4.28546	0.000586386	0.0046489	-0.296158
8809	IL18R1	interleukin 18 receptor 1	2.17185	4.05486	4.28514	0.000586772	0.0046489	-0.212045
283489	CHAMP1	chromosome alignment maintaining phosphoprotein 1	1.1094	3.11998	4.28482	0.000587158	0.0046489	-0.160427
57121	LPAR5	lysophosphatidic acid receptor 5	1.67781	4.03968	4.28396	0.000588208	0.00465143	-0.243318
5700	PSMC1	proteasome 26S subunit, ATPase 1	-0.692158	5.14398	-4.28386	0.000588327	0.00465143	-0.511846
79096	C11orf49	chromosome 11 open reading frame 49	1.02296	4.08633	4.2821	0.000590473	0.00466503	-0.29775
51604	PIGT	phosphatidylinositol glycan anchor biosynthesis class T	-0.617126	7.41728	-4.28083	0.000592025	0.00467393	-0.607779
29102	DROSHA	drosha ribonuclease III	1.06668	4.64494	4.28014	0.000592865	0.00467719	-0.381025
7376	NR1H2	nuclear receptor subfamily 1 group H member 2	-1.14685	7.37986	-4.27854	0.000594839	0.00468939	-0.611299
55133	SRBD1	S1 RNA binding domain 1	1.36371	4.01161	4.27499	0.000599224	0.0047182	-0.27797
7422	VEGFA	vascular endothelial growth factor A	-4.7893	4.13368	-4.30276	0.000599355	0.0047182	-0.282296
222234	FAM185A	family with sequence similarity 185 member A	2.62611	1.5814	4.27413	0.000600288	0.00472215	-0.165258
79415	CYBC1	cytochrome b-245 chaperone 1	1.11825	7.02501	4.27029	0.000605071	0.004756	-0.612244
1522	CTSZ	cathepsin Z	-2.35514	2.62307	-4.26956	0.000605986	0.004756	-0.195975
25821	MTO1	mitochondrial tRNA translation optimization 1	0.91318	5.41189	4.26931	0.000606298	0.004756	-0.516447
203228	C9orf72	C9orf72-SMCR8 complex subunit	-1.48703	5.14835	-4.269	0.000606692	0.004756	-0.549506
3268	AGFG2	ArfGAP with FG repeats 2	1.6621	4.48657	4.26894	0.000606761	0.004756	-0.33828
55922	NKRF	NFKB repressing factor	-0.736315	4.44166	-4.26717	0.000608988	0.00477004	-0.460352
152137	CCDC50	coiled-coil domain containing 50	-3.15211	2.32388	-4.27729	0.000609605	0.00477147	-0.159034
51001	MTERF3	mitochondrial transcription termination factor 3	1.31252	3.75036	4.26625	0.000610148	0.00477201	-0.266142
7227	TRPS1	transcriptional repressor GATA binding 1	-1.92033	4.7696	-4.28677	0.000611243	0.00477201	-0.501771
55759	WDR12	WD repeat domain 12	1.47758	3.132	4.26533	0.000611318	0.00477201	-0.182614
253943	YTHDF3	YTH N6-methyladenosine RNA binding protein 3	-1.22921	6.5646	-4.26512	0.000611585	0.00477201	-0.642995
100129716	ARRDC3-AS1	ARRDC3 antisense RNA 1	-1.64155	1.05779	-4.26466	0.000612168	0.00477201	-0.137851
79717	PPCS	phosphopantothenoylcysteine synthetase	0.602812	6.26332	4.26456	0.000612287	0.00477201	-0.610656
22850	ADNP2	ADNP homeobox 2	-1.64662	5.595	-4.27705	0.000615642	0.00479421	-0.596043
79443	FYCO1	FYVE and coiled-coil domain autophagy adaptor 1	1.36381	5.24901	4.26145	0.000616242	0.00479421	-0.487413
51042	ZNF593	zinc finger protein 593	-1.03583	3.94626	-4.26087	0.000616983	0.00479421	-0.405716
64319	FBRS	fibrosin	-0.934271	5.34709	-4.26053	0.000617417	0.00479421	-0.584396
64940	STAG3L4	stromal antigen 3-like 4 (pseudogene)	-0.943949	4.56543	-4.2605	0.000617453	0.00479421	-0.494499
23580	CDC42EP4	CDC42 effector protein 4	-3.37961	1.48062	-4.26026	0.00061776	0.00479421	-0.139587
835	CASP2	caspase 2	0.876344	5.15537	4.25822	0.000620372	0.00481106	-0.511235
79269	DCAF10	DDB1 and CUL4 associated factor 10	0.917264	5.48662	4.25745	0.000621369	0.00481539	-0.548124
22841	RAB11FIP2	RAB11 family interacting protein 2	-0.954074	5.18718	-4.25588	0.00062339	0.00482763	-0.577876
29088	MRPL15	mitochondrial ribosomal protein L15	1.19808	4.44623	4.25517	0.000624308	0.00483133	-0.395269
7024	TFCP2	transcription factor CP2	1.1483	4.27352	4.25429	0.000625436	0.00483665	-0.372556
29103	DNAJC15	DnaJ heat shock protein family (Hsp40) member C15	-1.07378	5.60802	-4.25365	0.000626267	0.00483966	-0.622384
9183	ZW10	zw10 kinetochore protein	1.29855	3.88751	4.25307	0.000627029	0.00484213	-0.310006
4130	MAP1A	microtubule associated protein 1A	-2.56764	1.74909	-4.25196	0.000628468	0.00484983	-0.161842
26119	LDLRAP1	low density lipoprotein receptor adaptor protein 1	2.22835	7.39018	4.27805	0.000630306	0.00486059	-0.617696
84912	SLC35B4	solute carrier family 35 member B4	1.16052	4.45425	4.24977	0.000631322	0.004865	-0.408072
124446	TMEM219	transmembrane protein 219	-0.700979	6.95045	-4.24831	0.000633232	0.00487307	-0.680731
1152	CKB	creatine kinase B	-2.20111	2.24685	-4.24788	0.000633792	0.00487307	-0.201902
29090	TIMM21	translocase of inner mitochondrial membrane 21	0.957891	3.90617	4.24774	0.000633985	0.00487307	-0.344564
441168	CALHM6	calcium homeostasis modulator family member 6	-3.14549	2.66658	-4.26761	0.000634148	0.00487307	-0.223655
56898	BDH2	3-hydroxybutyrate dehydrogenase 2	1.21039	3.91462	4.24584	0.000636487	0.00488513	-0.333416
8367	H4C5	H4 clustered histone 5	-1.54955	2.59273	-4.24541	0.000637053	0.00488513	-0.24399
113612	CYP2U1	cytochrome P450 family 2 subfamily U member 1	1.16845	3.04526	4.2454	0.000637056	0.00488513	-0.227839
1880	GPR183	G protein-coupled receptor 183	-3.23584	7.56176	-4.27089	0.000639566	0.00490096	-0.64546
3189	HNRNPH3	heterogeneous nuclear ribonucleoprotein H3	-0.917112	6.88123	-4.24217	0.000641332	0.00491105	-0.693393
10113	PREB	prolactin regulatory element binding	1.84164	5.55399	4.2547	0.000642204	0.00491348	-0.522783
10436	EMG1	EMG1 N1-specific pseudouridine methyltransferase	0.827082	5.01308	4.24108	0.000642779	0.00491348	-0.531333
2353	FOS	Fos proto-oncogene, AP-1 transcription factor subunit	-3.0699	10.0086	-4.26808	0.000643245	0.00491348	-0.598578
83930	STARD3NL	STARD3 N-terminal like	-0.738108	5.94186	-4.24044	0.000643639	0.00491348	-0.6707
100506023	LOC100506023	uncharacterized LOC100506023	-1.03205	2.95513	-4.24025	0.000643892	0.00491348	-0.296078
23524	SRRM2	serine/arginine repetitive matrix 2	-1.11761	9.89035	-4.23979	0.000644504	0.00491474	-0.624677
10171	RCL1	RNA terminal phosphate cyclase like 1	-1.31325	4.99752	-4.23911	0.000645419	0.00491829	-0.594544
163049	ZNF791	zinc finger protein 791	-0.939813	6.09118	-4.23447	0.000651653	0.00496234	-0.692465
387254	SLC7A5P2	solute carrier family 7 member 5 pseudogene 2	-1.92975	4.3922	-4.24749	0.000653059	0.00496775	-0.520644
55052	MRPL20	mitochondrial ribosomal protein L20	0.660382	5.44594	4.23327	0.000653269	0.00496775	-0.607178
101927117	PLCG1-AS1	PLCG1 antisense RNA 1	-2.35279	1.12721	-4.23168	0.000655419	0.00498064	-0.19588
137994	LETM2	leucine zipper and EF-hand containing transmembrane protein 2	-1.50444	1.80086	-4.22923	0.000658752	0.0050025	-0.208133
790	CAD	carbamoyl-phosphate synthetase 2, aspartate transcarbamylase, and dihydroorotase	1.19157	5.64801	4.22762	0.00066096	0.00501296	-0.612325
23136	EPB41L3	erythrocyte membrane protein band 4.1 like 3	-4.53529	2.14634	-4.25469	0.000661045	0.00501296	-0.200567
317648	NOP14-AS1	NOP14 antisense RNA 1	-1.28892	4.78459	-4.22598	0.000663209	0.00502259	-0.59628
414918	DENND6B	DENN domain containing 6B	-1.47311	2.27982	-4.22589	0.000663335	0.00502259	-0.249026
144233	BCDIN3D	BCDIN3 domain containing RNA methyltransferase	2.33624	1.6199	4.22563	0.00066369	0.00502259	-0.232247
55754	TMEM30A	transmembrane protein 30A	0.654547	6.12185	4.22223	0.000668383	0.00505129	-0.687867
10577	NPC2	NPC intracellular cholesterol transporter 2	-1.80233	5.58926	-4.24826	0.000668404	0.00505129	-0.670374
653583	PHLDB3	pleckstrin homology like domain family B member 3	-1.97534	3.16147	-4.22163	0.000669214	0.00505393	-0.366167
440138	ALG11	ALG11 alpha-1,2-mannosyltransferase	0.923972	3.5514	4.22059	0.000670659	0.00506135	-0.350403
64852	TUT1	terminal uridylyl transferase 1, U6 snRNA-specific	0.94856	4.74705	4.21917	0.000672642	0.00507282	-0.529924
10450	PPIE	peptidylprolyl isomerase E	1.06892	5.55201	4.21577	0.000677387	0.00510509	-0.63327
201973	PRIMPOL	primase and DNA directed polymerase	3.35415	1.6601	4.21534	0.000677997	0.00510573	-0.290255
25936	NSL1	NSL1 component of MIS12 kinetochore complex	0.797248	5.34491	4.21505	0.000678403	0.00510573	-0.626293
3631	INPP4A	inositol polyphosphate-4-phosphatase type I A	0.938174	7.22416	4.2128	0.000681569	0.00512319	-0.738328
57649	PHF12	PHD finger protein 12	-0.935059	6.12066	-4.21274	0.000681658	0.00512319	-0.738759
283232	TMEM80	transmembrane protein 80	1.25976	4.6328	4.21228	0.000682315	0.00512461	-0.509332
56339	METTL3	methyltransferase like 3	1.3598	4.68203	4.2098	0.000685833	0.00514751	-0.514276
9976	CLEC2B	C-type lectin domain family 2 member B	-0.863441	7.04263	-4.20497	0.000692731	0.00519572	-0.7699
6732	SRPK1	SRSF protein kinase 1	0.731819	5.65926	4.20271	0.000695981	0.00521652	-0.687201
55829	SELENOS	selenoprotein S	-0.883565	5.86027	-4.2012	0.000698165	0.00522651	-0.747963
5564	PRKAB1	protein kinase AMP-activated non-catalytic subunit beta 1	1.01891	5.10835	4.20113	0.000698266	0.00522651	-0.613898
27072	VPS41	VPS41 subunit of HOPS complex	0.947152	5.35963	4.20022	0.00069959	0.00523283	-0.650881
10903	MTMR11	myotubularin related protein 11	-2.94048	1.95997	-4.19826	0.000702437	0.00525055	-0.272172
5494	PPM1A	protein phosphatase, Mg2+/Mn2+ dependent 1A	-1.01984	5.88082	-4.19516	0.000706969	0.00527999	-0.762471
64127	NOD2	nucleotide binding oligomerization domain containing 2	-2.38214	4.18044	-4.22153	0.000707339	0.00527999	-0.553217
25988	HINFP	histone H4 transcription factor	1.24131	3.86922	4.19388	0.000708841	0.00528559	-0.431746
3633	INPP5B	inositol polyphosphate-5-phosphatase B	1.21598	4.75905	4.19374	0.000709054	0.00528559	-0.56505
55454	CSGALNACT2	chondroitin sulfate N-acetylgalactosaminyltransferase 2	-1.13083	6.49819	-4.19297	0.00071018	0.00529038	-0.791558
23759	PPIL2	peptidylprolyl isomerase like 2	0.627307	5.69925	4.19101	0.000713086	0.00530541	-0.720201
27341	RRP7A	ribosomal RNA processing 7 homolog A	-0.633157	6.31855	-4.19081	0.000713373	0.00530541	-0.790337
1877	E4F1	E4F transcription factor 1	0.916064	5.12933	4.19057	0.000713737	0.00530541	-0.643511
2207	FCER1G	Fc fragment of IgE receptor Ig	-2.61152	7.05644	-4.21685	0.000714134	0.00530541	-0.767916
3998	LMAN1	lectin, mannose binding 1	0.813441	6.06678	4.18918	0.000715786	0.00531408	-0.745707
134359	POC5	POC5 centriolar protein	1.29557	3.64967	4.18476	0.000722381	0.00535941	-0.412291
171392	ZNF675	zinc finger protein 675	0.954801	4.30222	4.18426	0.000723136	0.00536138	-0.53461
285346	ZNF852	zinc finger protein 852	2.10807	1.83477	4.18245	0.000725859	0.00537793	-0.29307
6575	SLC20A2	solute carrier family 20 member 2	1.04458	4.39262	4.18143	0.000727393	0.00538566	-0.546544
36	ACADSB	acyl-CoA dehydrogenase short/branched chain	1.1443	4.88934	4.1806	0.000728646	0.00539052	-0.615149
55791	LRIF1	ligand dependent nuclear receptor interacting factor 1	1.01385	4.91521	4.18035	0.000729033	0.00539052	-0.629747
811	CALR	calreticulin	-0.703254	7.91894	-4.17996	0.000729613	0.00539117	-0.802205
442582	STAG3L2	stromal antigen 3-like 2 (pseudogene)	-1.2627	4.05032	-4.17919	0.000730792	0.00539624	-0.590602
149986	LSM14B	LSM family member 14B	-1.7786	2.80862	-4.17881	0.000731366	0.00539684	-0.403559
3799	KIF5B	kinesin family member 5B	-0.787558	7.47685	-4.17786	0.000732799	0.00540378	-0.819013
3090	HIC1	HIC ZBTB transcriptional repressor 1	-4.28346	1.51605	-4.19581	0.000733739	0.00540383	-0.289391
644	BLVRA	biliverdin reductase A	-1.19227	5.3142	-4.1767	0.000734569	0.00540383	-0.755937
10636	RGS14	regulator of G protein signaling 14	1.27801	6.43104	4.17667	0.000734616	0.00540383	-0.776371
729633	MRS2P2	MRS2 pseudogene 2	-2.65009	2.66177	-4.18362	0.000734779	0.00540383	-0.376663
114034	TOE1	target of EGR1, exonuclease	-1.20359	4.93227	-4.17566	0.000736163	0.00541038	-0.71713
9612	NCOR2	nuclear receptor corepressor 2	-0.974999	7.23491	-4.17504	0.000737108	0.00541369	-0.829241
11168	PSIP1	PC4 and SFRS1 interacting protein 1	0.786846	6.60999	4.17398	0.000738738	0.00542203	-0.808698
23421	ITGB3BP	integrin subunit beta 3 binding protein	1.52554	2.93818	4.17304	0.000740178	0.00542896	-0.343032
150383	CDPF1	cysteine rich DPF motif domain containing 1	1.88838	3.3909	4.16998	0.000744896	0.00545718	-0.377138
93436	ARMC6	armadillo repeat containing 6	1.65363	5.24222	4.1699	0.000745021	0.00545718	-0.650394
25879	DCAF13	DDB1 and CUL4 associated factor 13	0.735576	5.23178	4.16831	0.000747481	0.00547154	-0.713285
2769	GNA15	G protein subunit alpha 15	-4.98668	2.72352	-4.19085	0.000753112	0.00550908	-0.34389
140461	ASB8	ankyrin repeat and SOCS box containing 8	0.853123	6.25189	4.16339	0.00075515	0.0055203	-0.810192
64210	MMS19	MMS19 homolog, cytosolic iron-sulfur assembly component	0.852025	5.91177	4.16161	0.000757947	0.00553706	-0.789442
10984	KCNQ1OT1	KCNQ1 opposite strand/antisense transcript 1	-2.43046	3.53371	-4.18001	0.00076064	0.00555303	-0.530226
7189	TRAF6	TNF receptor associated factor 6	-1.19242	5.22306	-4.15749	0.000764458	0.00557719	-0.786501
25946	ZNF385A	zinc finger protein 385A	-4.01846	3.42017	-4.18252	0.000766043	0.00558317	-0.465019
8440	NCK2	NCK adaptor protein 2	1.57418	7.3834	4.17194	0.000766298	0.00558317	-0.835742
253190	SERHL2	serine hydrolase like 2	-1.22382	2.65224	-4.15562	0.000767433	0.00558773	-0.427419
128866	CHMP4B	charged multivesicular body protein 4B	-1.37135	3.77441	-4.15491	0.000768567	0.00559227	-0.597366
51645	PPIL1	peptidylprolyl isomerase like 1	2.46295	2.99747	4.15203	0.000773176	0.00562207	-0.357382
113419	TEX261	testis expressed 261	1.00014	5.47946	4.15032	0.000775936	0.00563482	-0.764754
22906	TRAK1	trafficking kinesin protein 1	-0.682627	5.75056	-4.15026	0.000776032	0.00563482	-0.843744
79959	CEP76	centrosomal protein 76	1.54362	2.55089	4.14998	0.000776471	0.00563482	-0.362631
339665	SLC35E4	solute carrier family 35 member E4	-2.67889	3.10028	-4.16796	0.000777362	0.00563755	-0.481942
5693	PSMB5	proteasome 20S subunit beta 5	0.981977	4.63035	4.14855	0.000778785	0.00564073	-0.655647
57511	COG6	component of oligomeric golgi complex 6	1.49582	4.10344	4.14852	0.000778831	0.00564073	-0.53783
22937	SCAP	SREBF chaperone	1.01359	6.47588	4.14816	0.000779414	0.00564123	-0.848156
9513	FXR2	FMR1 autosomal homolog 2	0.808317	5.15879	4.14781	0.000779991	0.00564167	-0.741509
169200	TMEM64	transmembrane protein 64	0.856324	4.64946	4.1465	0.000782111	0.00565328	-0.668657
6648	SOD2	superoxide dismutase 2	-1.58354	6.23128	-4.16432	0.000783505	0.00565595	-0.869919
8872	CDC123	cell division cycle 123	0.633559	6.18141	4.14564	0.000783512	0.00565595	-0.850825
9793	CKAP5	cytoskeleton associated protein 5	1.02284	5.06868	4.14487	0.000784772	0.00566131	-0.723179
132949	AASDH	aminoadipate-semialdehyde dehydrogenase	0.890835	3.81422	4.14433	0.000785638	0.00566383	-0.545861
9343	EFTUD2	elongation factor Tu GTP binding domain containing 2	0.555626	6.92734	4.14034	0.000792188	0.00570729	-0.892466
3065	HDAC1	histone deacetylase 1	0.827356	7.32841	4.13965	0.000793326	0.00571174	-0.892095
256471	MFSD8	major facilitator superfamily domain containing 8	1.71018	4.32716	4.13787	0.000796266	0.00572914	-0.581744
54948	MRPL16	mitochondrial ribosomal protein L16	0.879156	5.484	4.13693	0.000797821	0.00573498	-0.79946
92345	NAF1	nuclear assembly factor 1 ribonucleoprotein	-1.38472	3.16934	-4.13645	0.000798607	0.00573498	-0.539596
23509	POFUT1	protein O-fucosyltransferase 1	0.835085	4.82764	4.13607	0.000799241	0.00573498	-0.717924
22948	CCT5	chaperonin containing TCP1 subunit 5	1.00011	6.90442	4.13589	0.000799539	0.00573498	-0.890818
6610	SMPD2	sphingomyelin phosphodiesterase 2	-0.926348	3.5489	-4.1358	0.000799694	0.00573498	-0.59409
7576	ZNF28	zinc finger protein 28	1.87619	3.65666	4.13521	0.000800683	0.00573832	-0.478816
80778	ZNF34	zinc finger protein 34	-0.930635	3.81428	-4.13466	0.000801583	0.00574076	-0.639998
5832	ALDH18A1	aldehyde dehydrogenase 18 family member A1	1.76907	5.28279	4.14285	0.000802072	0.00574076	-0.715808
6470	SHMT1	serine hydroxymethyltransferase 1	1.67329	4.15538	4.13371	0.000803173	0.00574489	-0.563445
79607	FAM118B	family with sequence similarity 118 member B	2.28552	2.97375	4.13119	0.000807393	0.0057677	-0.400596
127829	ARL8A	ADP ribosylation factor like GTPase 8A	-0.965208	5.30286	-4.13107	0.000807594	0.0057677	-0.847517
90441	ZNF622	zinc finger protein 622	-0.862808	6.39595	-4.13086	0.000807941	0.0057677	-0.918038
4628	MYH10	myosin heavy chain 10	-1.46877	3.30375	-4.13024	0.000808992	0.00576808	-0.573208
23536	ADAT1	adenosine deaminase tRNA specific 1	1.22088	5.31992	4.12981	0.000809719	0.00576808	-0.77545
84809	CROCCP2	CROCC pseudogene 2	1.51106	3.73424	4.12958	0.000810102	0.00576808	-0.521794
55139	ANKZF1	ankyrin repeat and zinc finger peptidyl tRNA hydrolase 1	1.3157	6.12375	4.12936	0.000810474	0.00576808	-0.852181
165918	RNF168	ring finger protein 168	-1.29078	6.10534	-4.12927	0.000810626	0.00576808	-0.910823
51703	ACSL5	acyl-CoA synthetase long chain family member 5	1.22245	6.19251	4.12768	0.000813298	0.00578334	-0.864423
56997	COQ8A	coenzyme Q8A	0.830698	6.24839	4.12577	0.000816536	0.00579944	-0.889791
89910	UBE3B	ubiquitin protein ligase E3B	0.871385	5.20389	4.12572	0.000816621	0.00579944	-0.789839
153642	ARSK	arylsulfatase family member K	1.69872	2.89164	4.12395	0.000819637	0.00581709	-0.428394
51287	COA4	cytochrome c oxidase assembly factor 4 homolog	1.4059	4.35635	4.12296	0.000821331	0.00582534	-0.634653
4891	SLC11A2	solute carrier family 11 member 2	0.967082	5.22768	4.12186	0.000823205	0.00583294	-0.797076
7752	ZNF200	zinc finger protein 200	1.47265	3.73982	4.12169	0.000823488	0.00583294	-0.544084
6502	SKP2	S-phase kinase associated protein 2	1.19938	3.56159	4.1214	0.000823999	0.00583294	-0.536637
283643	TEDC1	tubulin epsilon and delta complex 1	-1.07355	4.14924	-4.11923	0.000827717	0.00585547	-0.726964
8343	H2BC7	H2B clustered histone 7	-2.3847	0.850086	-4.11857	0.000828856	0.00585975	-0.412722
7109	TRAPPC10	trafficking protein particle complex 10	-0.85028	7.12356	-4.11815	0.000829577	0.00586106	-0.94908
116442	RAB39B	RAB39B, member RAS oncogene family	1.59074	3.29529	4.1175	0.000830702	0.00586522	-0.486099
5209	PFKFB3	6-phosphofructo-2-kinase/fructose-2,6-biphosphatase 3	-3.05224	5.97851	-4.14008	0.00083557	0.00589283	-0.890307
571	BACH1	BTB domain and CNC homolog 1	-2.39295	5.78924	-4.13979	0.000836058	0.00589283	-0.897794
768211	RELL1	RELT like 1	-1.31031	4.99029	-4.11431	0.000836225	0.00589283	-0.850926
1054	CEBPG	CCAAT enhancer binding protein gamma	-0.854349	5.24626	-4.11376	0.000837194	0.00589587	-0.876184
11336	EXOC3	exocyst complex component 3	0.754301	5.94252	4.11291	0.000838668	0.00590085	-0.896515
80223	RAB11FIP1	RAB11 family interacting protein 1	-1.71231	5.5116	-4.13382	0.000838978	0.00590085	-0.893673
5989	RFX1	regulatory factor X1	-1.03172	3.24486	-4.11106	0.000841894	0.00591756	-0.598052
100462983	MTRNR2L3	MT-RNR2 like 3	-1.43193	1.80877	-4.11026	0.000843309	0.00592004	-0.436558
3575	IL7R	interleukin 7 receptor	2.03052	8.99239	4.13557	0.000843328	0.00592004	-0.913464
253959	RALGAPA1	Ral GTPase activating protein catalytic subunit alpha 1	-1.14878	4.99921	-4.10891	0.000845667	0.00593266	-0.861874
55802	DCP1A	decapping mRNA 1A	-0.988799	7.00522	-4.10711	0.000848853	0.0059498	-0.972641
83443	SF3B5	splicing factor 3b subunit 5	-0.808824	7.4422	-4.1068	0.000849387	0.0059498	-0.967038
10208	USPL1	ubiquitin specific peptidase like 1	-0.942302	5.75703	-4.1063	0.000850279	0.0059498	-0.937682
10257	ABCC4	ATP binding cassette subfamily C member 4	1.29939	3.39375	4.10612	0.000850604	0.0059498	-0.537283
133418	EMB	embigin	0.666705	7.77065	4.10581	0.000851137	0.0059498	-0.96033
55346	TCP11L1	t-complex 11 like 1	-1.35811	3.59347	-4.10564	0.000851441	0.0059498	-0.668226
11164	NUDT5	nudix hydrolase 5	1.2831	5.22808	4.10538	0.000851911	0.0059498	-0.810448
51439	FAM8A1	family with sequence similarity 8 member A1	1.13967	4.76638	4.10485	0.00085284	0.0059525	-0.754225
2677	GGCX	gamma-glutamyl carboxylase	-0.997369	3.86932	-4.10419	0.000854026	0.00595698	-0.712138
200298	LINC00528	long intergenic non-protein coding RNA 528	-0.940497	3.95453	-4.10329	0.000855622	0.00596431	-0.726765
945	CD33	CD33 molecule	-2.71933	3.17914	-4.12365	0.000856681	0.0059679	-0.586211
9110	MTMR4	myotubularin related protein 4	0.898361	5.57628	4.10053	0.000860541	0.00599098	-0.882822
10444	ZER1	zyg-11 related cell cycle regulator	0.910349	6.40864	4.09988	0.00086171	0.00599227	-0.948611
10797	MTHFD2	methylenetetrahydrofolate dehydrogenase (NADP+ dependent) 2, methenyltetrahydrofolate cyclohydrolase	-0.749551	4.27706	-4.09959	0.000862235	0.00599227	-0.780663
6944	VPS72	vacuolar protein sorting 72 homolog	1.31807	4.9824	4.09939	0.000862583	0.00599227	-0.781926
28989	NTMT1	N-terminal Xaa-Pro-Lys N-methyltransferase 1	-0.758543	4.14234	-4.09921	0.000862913	0.00599227	-0.761539
55972	SLC25A40	solute carrier family 25 member 40	1.0275	4.08454	4.09822	0.000864694	0.00600083	-0.669746
84928	TMEM209	transmembrane protein 209	0.929494	5.76196	4.0978	0.000865439	0.0060022	-0.90405
7127	TNFAIP2	TNF alpha induced protein 2	-3.44887	4.4949	-4.12176	0.000867535	0.00601213	-0.767696
79685	SAP30L	SAP30 like	0.987596	4.93303	4.09597	0.000868741	0.00601213	-0.808238
170082	TCEANC	transcription elongation factor A N-terminal and central domain containing	2.15614	2.75529	4.09596	0.000868771	0.00601213	-0.463719
6238	RRBP1	ribosome binding protein 1	-1.20669	5.12906	-4.09553	0.000869534	0.00601213	-0.904498
89887	ZNF628	zinc finger protein 628	-1.85492	1.47671	-4.09549	0.000869613	0.00601213	-0.45103
55094	GPATCH1	G-patch domain containing 1	1.14185	3.77564	4.09303	0.000874069	0.00603912	-0.625945
9801	MRPL19	mitochondrial ribosomal protein L19	0.832909	4.69279	4.09128	0.000877275	0.00604943	-0.790142
256355	RPS2P32	ribosomal protein S2 pseudogene 32	-1.37372	1.71817	-4.09118	0.000877442	0.00604943	-0.467729
7741	ZSCAN26	zinc finger and SCAN domain containing 26	1.27682	4.13091	4.09112	0.000877564	0.00604943	-0.675118
54491	OTULINL	OTU deubiquitinase with linear linkage specificity like	-1.28563	6.13611	-4.091	0.000877772	0.00604943	-0.991511
54931	TRMT10C	tRNA methyltransferase 10C, mitochondrial RNase P subunit	-1.01674	5.61328	-4.0907	0.000878321	0.00604943	-0.959519
9055	PRC1	protein regulator of cytokinesis 1	-1.921	2.60512	-4.09035	0.000878961	0.00605004	-0.551875
51167	CYB5R4	cytochrome b5 reductase 4	-0.761843	5.84828	-4.08905	0.000881339	0.00606227	-0.978184
333929	SNAI3	snail family transcriptional repressor 3	1.36579	3.85073	4.08878	0.000881845	0.00606227	-0.634144
1329	COX5B	cytochrome c oxidase subunit 5B	-0.722546	7.57854	-4.08722	0.000884709	0.00607815	-1.00441
51236	HGH1	HGH1 homolog	1.36156	4.77902	4.08621	0.000886566	0.00608709	-0.776249
1677	DFFB	DNA fragmentation factor subunit beta	1.31825	3.41469	4.08531	0.00088823	0.00609398	-0.577779
931	MS4A1	membrane spanning 4-domains A1	-2.92358	3.45024	-4.11001	0.000888683	0.00609398	-0.657223
23101	MCF2L2	MCF.2 cell line derived transforming sequence-like 2	-2.39141	1.07604	-4.08399	0.000890683	0.00610388	-0.469777
6513	SLC2A1	solute carrier family 2 member 1	-1.24631	6.73961	-4.08087	0.000896488	0.00613982	-1.02623
22834	ZNF652	zinc finger protein 652	0.735218	6.26998	4.07995	0.000898201	0.00614771	-0.988879
89790	SIGLEC10	sialic acid binding Ig like lectin 10	-3.31163	2.58064	-4.10194	0.000901801	0.0061685	-0.5441
5331	PLCB3	phospholipase C beta 3	-1.27209	2.23291	-4.07755	0.000902692	0.00617074	-0.533786
100271836	SMG1P3	SMG1 pseudogene 3	-1.71713	2.99705	-4.07625	0.000905152	0.0061837	-0.635704
79613	TANGO6	transport and golgi organization 6 homolog	1.15726	4.61606	4.07591	0.000905788	0.00618419	-0.786809
54859	ELP6	elongator acetyltransferase complex subunit 6	1.10376	4.57787	4.07512	0.000907274	0.00619048	-0.786899
100505812	CARD8-AS1	CARD8 antisense RNA 1	2.07193	3.41135	4.07433	0.000908761	0.00619677	-0.563321
8273	SLC10A3	solute carrier family 10 member 3	-0.691694	6.568	-4.07125	0.000914609	0.00623277	-1.04483
220992	ZNF485	zinc finger protein 485	3.53834	1.43752	4.07062	0.000915813	0.00623709	-0.550744
146198	ZFP90	ZFP90 zinc finger protein	0.98484	5.14022	4.07025	0.000916518	0.00623802	-0.88789
159	ADSS2	adenylosuccinate synthase 2	0.880611	5.73982	4.0674	0.000921984	0.00627035	-0.967649
728431	LINC01137	long intergenic non-protein coding RNA 1137	2.79209	2.26715	4.06717	0.000922413	0.00627035	-0.501491
5094	PCBP2	poly(rC) binding protein 2	-0.760942	6.72095	-4.0662	0.000924281	0.00627771	-1.05745
695	BTK	Bruton tyrosine kinase	-3.05331	2.38197	-4.07871	0.000924642	0.00627771	-0.557694
91151	TIGD7	tigger transposable element derived 7	2.02914	1.73257	4.06364	0.000929225	0.00630492	-0.512849
7358	UGDH	UDP-glucose 6-dehydrogenase	1.95635	4.19923	4.0628	0.000930842	0.00630654	-0.69166
3702	ITK	IL2 inducible T cell kinase	1.35118	8.48723	4.06622	0.000931056	0.00630654	-1.0337
10376	TUBA1B	tubulin alpha 1b	-0.714171	7.61839	-4.06262	0.00093119	0.00630654	-1.05434
1974	EIF4A2	eukaryotic translation initiation factor 4A2	-0.717262	7.93631	-4.05936	0.000937539	0.00634478	-1.05146
10128	LRPPRC	leucine rich pentatricopeptide repeat containing	0.776689	6.14465	4.05913	0.000937995	0.00634478	-1.02231
23223	RRP12	ribosomal RNA processing 12 homolog	-2.53852	5.1547	-4.08225	0.00094076	0.00635956	-0.960217
152926	PPM1K	protein phosphatase, Mg2+/Mn2+ dependent 1K	1.03094	5.84073	4.05622	0.000943691	0.00637544	-0.992776
56910	STARD7	StAR related lipid transfer domain containing 7	0.587875	7.80602	4.0543	0.000947485	0.00639269	-1.06691
65094	JMJD4	jumonji domain containing 4	1.01223	3.25319	4.0541	0.000947872	0.00639269	-0.637672
339745	SPOPL	speckle type BTB/POZ protein like	-1.84595	4.01614	-4.06224	0.000947994	0.00639269	-0.835487
105379045	NA	NA	-1.5259	4.2217	-4.05323	0.000949597	0.00639956	-0.874965
64965	MRPS9	mitochondrial ribosomal protein S9	1.15414	4.18462	4.05262	0.000950799	0.00640372	-0.769021
130355	C2orf76	chromosome 2 open reading frame 76	1.35871	2.57518	4.05141	0.000953205	0.0064159	-0.557102
284454	MIR23AHG	miR-23a/27a/24-2 cluster host gene	-4.69097	2.73167	-4.07555	0.000953779	0.0064159	-0.572079
64087	MCCC2	methylcrotonoyl-CoA carboxylase 2	1.0149	4.66894	4.04976	0.000956471	0.00642743	-0.861486
54507	ADAMTSL4	ADAMTS like 4	-3.62324	1.57432	-4.05844	0.000956665	0.00642743	-0.533122
79586	CHPF	chondroitin polymerizing factor	-1.5068	4.03699	-4.049	0.000958002	0.00643247	-0.855293
25874	MPC2	mitochondrial pyruvate carrier 2	-0.770273	5.8222	-4.04806	0.000959882	0.00644114	-1.06149
57122	NUP107	nucleoporin 107	0.963468	5.22698	4.0473	0.000961398	0.00644609	-0.949047
23404	EXOSC2	exosome component 2	0.630518	4.82098	4.0471	0.000961796	0.00644609	-0.91316
200081	TXLNA	taxilin alpha	0.745452	5.99358	4.04638	0.000963242	0.00645184	-1.0382
11337	GABARAP	GABA type A receptor-associated protein	-0.913379	8.57063	-4.04603	0.000963951	0.00645264	-1.05863
64863	METTL4	methyltransferase like 4	1.79968	3.8655	4.04568	0.000964636	0.00645329	-0.685716
80135	RPF1	ribosome production factor 1 homolog	-0.680929	5.72319	-4.04491	0.000966202	0.00645601	-1.05972
83480	PUS3	pseudouridine synthase 3	1.18351	3.42356	4.0449	0.000966221	0.00645601	-0.672783
3292	HSD17B1	hydroxysteroid 17-beta dehydrogenase 1	1.23432	2.54318	4.04313	0.000969789	0.0064759	-0.575561
375387	NRROS	negative regulator of reactive oxygen species	-2.43317	1.67734	-4.04172	0.000972628	0.0064909	-0.560677
6051	RNPEP	arginyl aminopeptidase	-0.900394	5.8109	-4.0414	0.000973278	0.00649102	-1.07561
23583	SMUG1	single-strand-selective monofunctional uracil-DNA glycosylase 1	1.13309	3.75554	4.04113	0.000973831	0.00649102	-0.727923
23228	PLCL2	phospholipase C like 2	1.02283	7.19923	4.04052	0.000975077	0.00649538	-1.09331
401261	LOC401261	uncharacterized LOC401261	-1.63873	4.19267	-4.03862	0.000978948	0.00651337	-0.900045
92305	TMEM129	transmembrane protein 129, E3 ubiquitin ligase	1.03295	6.02909	4.03861	0.000978968	0.00651337	-1.04449
170487	ACTL10	actin like 10	3.39924	1.03454	4.03811	0.000979985	0.00651618	-0.614937
3678	ITGA5	integrin subunit alpha 5	-1.52804	7.25746	-4.05474	0.000981765	0.00652154	-1.10104
150967	LINC01963	long intergenic non-protein coding RNA 1963	4.0662	0.298098	4.03713	0.00098198	0.00652154	-0.624104
3551	IKBKB	inhibitor of nuclear factor kappa B kinase subunit beta	0.856008	5.91266	4.03673	0.00098281	0.0065231	-1.04779
84179	SLC49A3	solute carrier family 49 member 3	-1.45074	2.7268	-4.03605	0.0009842	0.00652837	-0.676665
64949	MRPS26	mitochondrial ribosomal protein S26	0.988666	5.18505	4.03445	0.000987479	0.00654289	-0.967245
285855	RPL7L1	ribosomal protein L7 like 1	0.622855	5.64704	4.03414	0.000988123	0.00654289	-1.03973
23386	NUDCD3	NudC domain containing 3	1.15013	5.85621	4.03393	0.000988566	0.00654289	-1.03373
55734	ZFP64	ZFP64 zinc finger protein	1.00686	3.86139	4.0338	0.00098883	0.00654289	-0.766891
340061	STING1	stimulator of interferon response cGAMP interactor 1	0.723396	7.37779	4.03346	0.000989526	0.00654289	-1.11362
4216	MAP3K4	mitogen-activated protein kinase kinase kinase 4	0.716792	5.15297	4.03317	0.00099012	0.00654289	-0.98296
5681	PSKH1	protein serine kinase H1	1.23202	5.41315	4.03295	0.000990569	0.00654289	-0.983761
84629	TNRC18	trinucleotide repeat containing 18	-1.27982	4.84821	-4.03227	0.000991974	0.00654626	-1.0033
57508	INTS2	integrator complex subunit 2	1.27062	3.54788	4.03213	0.000992275	0.00654626	-0.708875
219285	SAMD9L	sterile alpha motif domain containing 9 like	1.3964	5.54704	4.03109	0.000994428	0.00655652	-0.993633
3155	HMGCL	3-hydroxy-3-methylglutaryl-CoA lyase	1.53097	3.85494	4.03056	0.000995521	0.00655978	-0.734955
3749	KCNC4	potassium voltage-gated channel subfamily C member 4	-1.25381	2.56879	-4.02869	0.000999416	0.00658149	-0.6692
2681	GGTA1	glycoprotein alpha-galactosyltransferase 1 (inactive)	-3.93857	0.591079	-4.02815	0.00100055	0.00658497	-0.595441
4089	SMAD4	SMAD family member 4	0.686071	6.1431	4.02778	0.00100132	0.00658611	-1.09109
54865	GPATCH4	G-patch domain containing 4	0.902436	4.92602	4.02692	0.00100311	0.00659393	-0.953579
4152	MBD1	methyl-CpG binding domain protein 1	0.421562	6.20966	4.02521	0.00100668	0.00661343	-1.10868
79780	CCDC82	coiled-coil domain containing 82	0.826005	5.04322	4.02418	0.00100884	0.00662256	-0.981573
2033	EP300	E1A binding protein p300	-1.0669	7.6475	-4.02378	0.0010097	0.00662256	-1.13251
5905	RANGAP1	Ran GTPase activating protein 1	-0.957877	6.27412	-4.02369	0.00100988	0.00662256	-1.13677
84661	DPY30	dpy-30 histone methyltransferase complex regulatory subunit	1.10055	5.05162	4.02317	0.00101097	0.00662574	-0.965528
4791	NFKB2	nuclear factor kappa B subunit 2	-1.4288	5.53784	-4.02833	0.00101654	0.00665825	-1.09516
5861	RAB1A	RAB1A, member RAS oncogene family	-1.48116	6.83351	-4.03451	0.00101745	0.00665829	-1.14301
27000	DNAJC2	DnaJ heat shock protein family (Hsp40) member C2	-0.935285	5.14766	-4.01996	0.00101776	0.00665829	-1.06047
51377	UCHL5	ubiquitin C-terminal hydrolase L5	1.01841	5.59532	4.01923	0.00101932	0.00666233	-1.04543
23065	EMC1	ER membrane protein complex subunit 1	0.557605	5.55798	4.0191	0.0010196	0.00666233	-1.06467
2733	GLE1	GLE1 RNA export mediator	1.28657	5.1576	4.01763	0.00102272	0.00667318	-0.977844
146722	CD300LF	CD300 molecule like family member f	-3.59672	2.45148	-4.04144	0.00102299	0.00667318	-0.642689
27236	ARFIP1	ADP ribosylation factor interacting protein 1	1.73572	3.35926	4.01746	0.00102308	0.00667318	-0.682142
22863	ATG14	autophagy related 14	-0.979331	4.76775	-4.01678	0.00102453	0.00667865	-1.02241
22911	WDR47	WD repeat domain 47	-1.21009	4.72335	-4.01618	0.00102583	0.00668312	-1.02038
51008	ASCC1	activating signal cointegrator 1 complex subunit 1	0.852405	4.73737	4.01576	0.00102672	0.00668497	-0.95176
115361	GBP4	guanylate binding protein 4	1.04963	6.45736	4.01458	0.00102926	0.0066975	-1.12303
6256	RXRA	retinoid X receptor alpha	-1.72883	4.63105	-4.02175	0.00104024	0.00676355	-1.01608
8907	AP1M1	adaptor related protein complex 1 subunit mu 1	0.97633	6.91975	4.00917	0.00104091	0.00676355	-1.15451
7776	ZNF236	zinc finger protein 236	-0.817141	5.13342	-4.00895	0.0010414	0.00676355	-1.07965
735301	SNHG9	small nucleolar RNA host gene 9	-1.09539	4.96976	-4.00873	0.00104188	0.00676355	-1.06502
8243	SMC1A	structural maintenance of chromosomes 1A	0.819065	6.54287	4.00783	0.00104384	0.00677227	-1.14939
9937	DCLRE1A	DNA cross-link repair 1A	1.99736	2.80622	4.00714	0.00104533	0.00677718	-0.638307
3033	HADH	hydroxyacyl-CoA dehydrogenase	1.09653	4.36256	4.00681	0.00104606	0.00677718	-0.893241
84301	DDI2	DNA damage inducible 1 homolog 2	-1.81201	3.20483	-4.00634	0.00104708	0.00677718	-0.808172
2275	FHL3	four and a half LIM domains 3	-1.76542	4.21336	-4.01456	0.00104755	0.00677718	-0.964763
5826	ABCD4	ATP binding cassette subfamily D member 4	0.687295	5.00225	4.00607	0.00104769	0.00677718	-1.01949
51126	NAA20	N-alpha-acetyltransferase 20, NatB catalytic subunit	0.742671	5.67674	4.00409	0.00105201	0.00680117	-1.09939
8477	GPR65	G protein-coupled receptor 65	1.37892	6.46969	4.00765	0.00105382	0.00680584	-1.13185
84437	MSANTD4	Myb/SANT DNA binding domain containing 4 with coiled-coils	1.33033	2.99691	4.00297	0.00105447	0.00680584	-0.695747
168451	THAP5	THAP domain containing 5	1.44842	3.7422	4.00284	0.00105476	0.00680584	-0.779949
57567	ZNF319	zinc finger protein 319	1.2405	4.82334	4.00263	0.00105522	0.00680584	-0.966167
57665	RDH14	retinol dehydrogenase 14	1.09841	2.82844	4.00104	0.00105872	0.00682436	-0.68827
29028	ATAD2	ATPase family AAA domain containing 2	-1.04591	5.0172	-3.99863	0.00106407	0.00685486	-1.09085
29035	C16orf72	chromosome 16 open reading frame 72	-0.98509	6.85168	-3.99815	0.00106513	0.0068553	-1.19915
788	SLC25A20	solute carrier family 25 member 20	2.1482	5.33944	4.02097	0.00106539	0.0068553	-0.962618
200186	CRTC2	CREB regulated transcription coactivator 2	-0.737386	6.84587	-3.99719	0.00106726	0.00686325	-1.20132
9554	SEC22B	SEC22 homolog B, vesicle trafficking protein	1.20839	3.92153	3.99504	0.00107206	0.00689013	-0.841579
9375	TM9SF2	transmembrane 9 superfamily member 2	0.855742	7.15727	3.99373	0.001075	0.00690498	-1.19359
50813	COPS7A	COP9 signalosome subunit 7A	0.7728	5.33603	3.99166	0.00107964	0.00692984	-1.08744
3394	IRF8	interferon regulatory factor 8	-2.64086	4.6275	-4.015	0.00108014	0.00692984	-1.03172
80007	C10orf88	chromosome 10 open reading frame 88	1.47203	2.9853	3.99108	0.00108096	0.00693074	-0.704941
23067	SETD1B	SET domain containing 1B, histone lysine methyltransferase	-1.18662	5.35639	-3.99082	0.00108154	0.00693074	-1.14438
6721	SREBF2	sterol regulatory element binding transcription factor 2	-0.709803	6.80892	-3.9896	0.00108431	0.00694438	-1.21696
54516	MTRF1L	mitochondrial translational release factor 1 like	-0.701069	3.81425	-3.98888	0.00108594	0.00695076	-0.93137
57463	AMIGO1	adhesion molecule with Ig like domain 1	2.56376	4.32938	4.00468	0.0010882	0.00695708	-0.808764
10555	AGPAT2	1-acylglycerol-3-phosphate O-acyltransferase 2	-1.14481	5.26525	-3.98779	0.0010884	0.00695708	-1.1414
140701	ABHD16B	abhydrolase domain containing 16B	1.72307	2.05879	3.9876	0.00108883	0.00695708	-0.649642
2203	FBP1	fructose-bisphosphatase 1	-2.77202	3.90023	-4.01072	0.00108968	0.00695843	-0.928388
4688	NCF2	neutrophil cytosolic factor 2	-2.59031	5.44025	-4.01015	0.00109096	0.00696259	-1.13295
712	C1QA	complement C1q A chain	-3.85189	1.52542	-3.99655	0.00109597	0.00699005	-0.652921
56254	RNF20	ring finger protein 20	0.87881	5.53985	3.98422	0.00109654	0.00699005	-1.11894
8945	BTRC	beta-transducin repeat containing E3 ubiquitin protein ligase	1.44721	4.00766	3.98281	0.00109977	0.00700653	-0.861297
10607	TBL3	transducin beta like 3	0.777428	5.63126	3.98142	0.00110296	0.00702277	-1.13947
4782	NFIC	nuclear factor I C	-1.06453	4.90897	-3.97966	0.00110703	0.00704463	-1.11762
84295	PHF6	PHD finger protein 6	1.26581	4.23075	3.97714	0.00111286	0.00707761	-0.921168
160365	CLECL1	C-type lectin like 1	-2.24796	1.08939	-3.97675	0.00111377	0.00707927	-0.668555
284439	SLC25A42	solute carrier family 25 member 42	1.51831	5.09969	3.97556	0.00111653	0.00708942	-1.03961
283991	UBALD2	UBA like domain containing 2	-1.18761	4.61931	-3.97551	0.00111666	0.00708942	-1.09058
11119	BTN3A1	butyrophilin subfamily 3 member A1	1.11416	7.19882	3.97435	0.00111936	0.00710249	-1.22864
90488	TMEM263	transmembrane protein 263	1.25523	5.24367	3.97165	0.00112568	0.00713844	-1.09086
55208	DCUN1D2	defective in cullin neddylation 1 domain containing 2	1.75042	2.6567	3.97081	0.00112766	0.00714682	-0.710088
54926	UBE2R2	ubiquitin conjugating enzyme E2 R2	-0.878614	6.23675	-3.97026	0.00112895	0.00715067	-1.24609
2043	EPHA4	EPH receptor A4	-2.344	4.65356	-3.99324	0.00112957	0.00715067	-1.08557
51258	MRPL51	mitochondrial ribosomal protein L51	1.20302	5.43988	3.96864	0.00113279	0.00716693	-1.12363
3423	IDS	iduronate 2-sulfatase	-0.810942	8.81361	-3.96641	0.00113806	0.00719468	-1.21708
22878	TRAPPC8	trafficking protein particle complex 8	1.18875	5.43574	3.96623	0.00113849	0.00719468	-1.12853
131118	DNAJC19	DnaJ heat shock protein family (Hsp40) member C19	0.885451	5.22975	3.96456	0.00114248	0.00721574	-1.12381
490	ATP2B1	ATPase plasma membrane Ca2+ transporting 1	-2.12253	7.15782	-3.98693	0.00114434	0.00721971	-1.24498
246184	CDC26	cell division cycle 26	1.13424	3.81355	3.96374	0.00114443	0.00721971	-0.893723
9766	SUSD6	sushi domain containing 6	-1.6182	6.35071	-3.98531	0.00114612	0.00722298	-1.24943
23019	CNOT1	CCR4-NOT transcription complex subunit 1	0.868999	7.24907	3.96297	0.00114626	0.00722298	-1.2577
51296	SLC15A3	solute carrier family 15 member 3	-3.84779	2.17938	-3.9842	0.00115078	0.00724726	-0.725175
2077	ERF	ETS2 repressor factor	-1.26761	3.23205	-3.96017	0.00115299	0.007257	-0.904366
6556	SLC11A1	solute carrier family 11 member 1	-3.16931	5.15101	-3.98271	0.00115431	0.00725949	-1.14356
5928	RBBP4	RB binding protein 4, chromatin remodeling factor	0.647939	6.88619	3.95946	0.00115471	0.00725949	-1.26492
26093	CCDC9	coiled-coil domain containing 9	-1.11913	4.62294	-3.95759	0.00115922	0.00727468	-1.12735
339324	ZNF260	zinc finger protein 260	1.18931	3.69108	3.95747	0.0011595	0.00727468	-0.884311
51074	APIP	APAF1 interacting protein	1.56544	2.69788	3.95743	0.00115959	0.00727468	-0.74252
10458	BAIAP2	BAR/IMD domain containing adaptor protein 2	-2.02129	2.62785	-3.95714	0.00116031	0.00727468	-0.819229
8760	CDS2	CDP-diacylglycerol synthase 2	-0.626366	6.75406	-3.95685	0.00116102	0.00727468	-1.28442
472	ATM	ATM serine/threonine kinase	0.913274	7.32762	3.95681	0.00116111	0.00727468	-1.2701
23557	SNAPIN	SNAP associated protein	1.07298	5.11517	3.95651	0.00116184	0.00727509	-1.11353
80267	EDEM3	ER degradation enhancing alpha-mannosidase like protein 3	1.22905	4.87886	3.95599	0.00116309	0.00727879	-1.07319
116541	MRPL54	mitochondrial ribosomal protein L54	-0.876182	5.69496	-3.95526	0.00116487	0.00728575	-1.24549
1520	CTSS	cathepsin S	-1.86685	8.78896	-3.97686	0.00116832	0.00730315	-1.22772
10092	ARPC5	actin related protein 2/3 complex subunit 5	1.1299	7.85355	3.95346	0.00116927	0.00730491	-1.27233
9690	UBE3C	ubiquitin protein ligase E3C	0.783397	6.07037	3.953	0.00117038	0.00730769	-1.23587
7534	YWHAZ	tyrosine 3-monooxygenase/tryptophan 5-monooxygenase activation protein zeta	-0.611571	10.1904	-3.95194	0.00117298	0.00731978	-1.21416
54949	SDHAF2	succinate dehydrogenase complex assembly factor 2	0.689681	6.21765	3.95074	0.00117593	0.00733307	-1.25464
23062	GGA2	golgi associated, gamma adaptin ear containing, ARF binding protein 2	-1.04728	7.52964	-3.95052	0.00117645	0.00733307	-1.28794
5868	RAB5A	RAB5A, member RAS oncogene family	-0.618433	5.52206	-3.94798	0.00118272	0.00736799	-1.24277
5481	PPID	peptidylprolyl isomerase D	1.04437	5.27252	3.94639	0.00118665	0.00738823	-1.15643
58491	ZNF71	zinc finger protein 71	1.03687	4.14416	3.94603	0.00118754	0.00738959	-0.987381
113829	SLC35A4	solute carrier family 35 member A4	0.898943	7.0643	3.94314	0.00119473	0.00743009	-1.29621
55270	NUDT15	nudix hydrolase 15	-1.05673	4.518	-3.94111	0.00119981	0.00745014	-1.14655
6934	TCF7L2	transcription factor 7 like 2	-2.17705	3.50623	-3.9528	0.00119998	0.00745014	-0.978547
51337	THEM6	thioesterase superfamily member 6	1.26958	4.90808	3.94104	0.00119999	0.00745014	-1.10373
55847	CISD1	CDGSH iron sulfur domain 1	1.6313	3.46074	3.94036	0.00120168	0.00745642	-0.852621
1429	CRYZ	crystallin zeta	1.58308	4.09964	3.93989	0.00120286	0.00745952	-0.950772
84278	MFSD14C	major facilitator superfamily domain containing 14C	-0.944427	3.42185	-3.939	0.00120511	0.00746921	-0.973114
23215	PRRC2C	proline rich coiled-coil 2C	-1.15637	8.39079	-3.93846	0.00120648	0.00747347	-1.28598
9525	VPS4B	vacuolar protein sorting 4 homolog B	0.590837	6.60577	3.93798	0.00120769	0.00747674	-1.30341
22954	TRIM32	tripartite motif containing 32	1.96819	3.49399	3.93763	0.00120857	0.00747796	-0.844683
4783	NFIL3	nuclear factor, interleukin 3 regulated	-2.31713	6.06577	-3.95662	0.00121802	0.00753218	-1.2882
84749	USP30	ubiquitin specific peptidase 30	-1.13478	4.55858	-3.93289	0.0012206	0.00753867	-1.16955
1108	CHD4	chromodomain helicase DNA binding protein 4	-0.661461	7.27449	-3.9327	0.00122107	0.00753867	-1.33212
8087	FXR1	FMR1 autosomal homolog 1	-0.704518	6.11941	-3.93268	0.00122113	0.00753867	-1.31791
23032	USP33	ubiquitin specific peptidase 33	0.577828	6.31721	3.93022	0.00122742	0.00757324	-1.30664
11277	TREX1	three prime repair exonuclease 1	-0.792522	5.85005	-3.9296	0.001229	0.0075787	-1.30917
51479	ANKFY1	ankyrin repeat and FYVE domain containing 1	0.877137	5.75147	3.92825	0.00123247	0.00758889	-1.257
374383	NCR3LG1	natural killer cell cytotoxicity receptor 3 ligand 1	-3.38503	1.67992	-3.9362	0.0012327	0.00758889	-0.768745
57547	ZNF624	zinc finger protein 624	2.23521	2.07607	3.92815	0.00123273	0.00758889	-0.758846
283927	NUDT7	nudix hydrolase 7	1.83625	1.74398	3.92779	0.00123367	0.0075904	-0.760063
55285	RBM41	RNA binding motif protein 41	1.01404	4.24116	3.92463	0.00124184	0.00763414	-1.04805
10608	MXD4	MAX dimerization protein 4	-1.09939	7.43455	-3.9245	0.00124217	0.00763414	-1.34409
84516	DCTN5	dynactin subunit 5	0.791706	5.57246	3.92188	0.00124899	0.00767178	-1.25752
55226	NAT10	N-acetyltransferase 10	0.927884	5.62393	3.91857	0.00125767	0.00772074	-1.26327
79648	MCPH1	microcephalin 1	-0.62519	5.501	-3.9181	0.00125891	0.00772403	-1.30248
4338	MOCS2	molybdenum cofactor synthesis 2	1.30603	4.42673	3.91487	0.00126742	0.0077719	-1.07535
2072	ERCC4	ERCC excision repair 4, endonuclease catalytic subunit	1.27591	3.11791	3.9133	0.0012716	0.00779315	-0.883092
79647	AKIRIN1	akirin 1	-0.731545	7.53084	-3.91235	0.00127411	0.0078042	-1.36852
23541	SEC14L2	SEC14 like lipid binding 2	-1.9113	4.06936	-3.92396	0.00127582	0.00781027	-1.13235
8439	NSMAF	neutral sphingomyelinase activation associated factor	0.580062	6.23286	3.9098	0.00128094	0.00783294	-1.34419
493753	COA5	cytochrome c oxidase assembly factor 5	0.763847	4.49399	3.90979	0.00128095	0.00783294	-1.1349
56052	ALG1	ALG1 chitobiosyldiphosphodolichol beta-mannosyltransferase	1.10638	4.08384	3.90931	0.00128224	0.0078365	-1.04731
10603	SH2B2	SH2B adaptor protein 2	-3.11972	1.35835	-3.90772	0.00128652	0.00785824	-0.800407
51692	CPSF3	cleavage and polyadenylation specific factor 3	0.944914	4.93732	3.90658	0.00128957	0.0078725	-1.19964
54482	TRMT13	tRNA methyltransferase 13 homolog	1.62182	3.12363	3.9061	0.00129087	0.00787495	-0.880879
28232	SLCO3A1	solute carrier organic anion transporter family member 3A1	-0.888017	6.15421	-3.9059	0.00129141	0.00787495	-1.37625
64400	AKTIP	AKT interacting protein	1.39999	4.84027	3.90464	0.00129482	0.00789135	-1.15835
1019	CDK4	cyclin dependent kinase 4	1.37384	5.17685	3.90391	0.00129679	0.00789898	-1.20882
2534	FYN	FYN proto-oncogene, Src family tyrosine kinase	1.02323	9.13808	3.90253	0.00130054	0.00791743	-1.34943
1984	EIF5A	eukaryotic translation initiation factor 5A	-1.2485	7.86425	-3.90156	0.00130317	0.00792902	-1.37852
25897	RNF19A	ring finger protein 19A, RBR E3 ubiquitin protein ligase	-1.49631	7.22483	-3.91784	0.00130557	0.00793919	-1.38506
83636	C19orf12	chromosome 19 open reading frame 12	1.59017	5.34764	3.90482	0.00131042	0.00796427	-1.22343
84557	MAP1LC3A	microtubule associated protein 1 light chain 3 alpha	-1.48617	2.38283	-3.89832	0.00131203	0.00796597	-0.904811
79980	DSN1	DSN1 component of MIS12 kinetochore complex	0.841091	3.35283	3.89828	0.00131215	0.00796597	-0.974345
374900	ZNF568	zinc finger protein 568	1.11482	3.21213	3.89694	0.00131583	0.00798389	-0.93802
373156	GSTK1	glutathione S-transferase kappa 1	-0.708454	8.44697	-3.89637	0.00131739	0.00798889	-1.37337
4719	NDUFS1	NADH:ubiquinone oxidoreductase core subunit S1	0.724484	5.48182	3.8951	0.0013209	0.00800386	-1.30533
10969	EBNA1BP2	EBNA1 binding protein 2	0.765148	4.84489	3.89475	0.00132187	0.00800386	-1.22156
147949	ZNF583	zinc finger protein 583	1.39331	2.98327	3.89469	0.00132205	0.00800386	-0.901878
79626	TNFAIP8L2	TNF alpha induced protein 8 like 2	3.09363	2.78777	3.89272	0.0013275	0.00803244	-0.831211
5236	PGM1	phosphoglucomutase 1	0.936018	5.16318	3.89221	0.00132891	0.00803653	-1.26074
7768	ZNF225	zinc finger protein 225	2.77157	2.10081	3.8918	0.00133005	0.00803899	-0.827652
51100	SH3GLB1	SH3 domain containing GRB2 like, endophilin B1	-0.6847	6.75471	-3.88926	0.00133713	0.00807734	-1.42491
25776	CBY1	chibby family member 1, beta catenin antagonist	1.81821	2.27165	3.88892	0.00133809	0.00807865	-0.840837
4939	OAS2	2'-5'-oligoadenylate synthetase 2	1.33355	5.78373	3.88846	0.00133938	0.00808201	-1.31823
643	CXCR5	C-X-C motif chemokine receptor 5	-3.8884	2.127	-3.90969	0.00134171	0.00809162	-0.864054
6016	RIT1	Ras like without CAAX 1	-1.34305	5.11399	-3.88482	0.00134959	0.00813465	-1.33919
79898	ZNF613	zinc finger protein 613	2.83856	1.4955	3.88455	0.00135038	0.00813491	-0.865152
55038	CDCA4	cell division cycle associated 4	-0.952647	5.38365	-3.88324	0.00135407	0.00814959	-1.36819
84938	ATG4C	autophagy related 4C cysteine peptidase	1.41458	3.01304	3.88316	0.0013543	0.00814959	-0.925937
11146	GLMN	glomulin, FKBP associated protein	0.898219	3.55956	3.88249	0.00135618	0.00815644	-1.03384
55276	PGM2	phosphoglucomutase 2	0.755018	4.30511	3.88163	0.00135863	0.00816671	-1.1646
3149	HMGB3	high mobility group box 3	-2.71901	1.56649	-3.88116	0.00135996	0.0081702	-0.861083
140459	ASB6	ankyrin repeat and SOCS box containing 6	-0.620835	6.25498	-3.88028	0.00136248	0.00818083	-1.43193
10111	RAD50	RAD50 double strand break repair protein	0.947174	5.53045	3.8796	0.00136443	0.0081831	-1.33067
29914	UBIAD1	UbiA prenyltransferase domain containing 1	0.856954	5.71412	3.87943	0.00136491	0.0081831	-1.35507
57180	ACTR3B	actin related protein 3B	1.20109	2.75874	3.8792	0.00136557	0.0081831	-0.913382
9516	LITAF	lipopolysaccharide induced TNF factor	-1.07395	10.0184	-3.8791	0.00136584	0.0081831	-1.36747
57794	SUGP1	SURP and G-patch domain containing 1	0.760948	5.25157	3.87822	0.00136837	0.00819379	-1.31122
27342	RABGEF1	RAB guanine nucleotide exchange factor 1	-1.3477	5.66741	-3.88309	0.00137216	0.00819932	-1.40399
57532	NUFIP2	nuclear FMR1 interacting protein 2	-1.22573	5.92272	-3.87684	0.00137232	0.00819932	-1.42505
29105	CFAP20	cilia and flagella associated protein 20	-1.67347	5.67347	-3.89809	0.00137234	0.00819932	-1.39438
64218	SEMA4A	semaphorin 4A	-1.93424	5.23865	-3.89863	0.00137267	0.00819932	-1.35415
54956	PARP16	poly(ADP-ribose) polymerase family member 16	0.96535	5.03577	3.87659	0.00137304	0.00819932	-1.27326
92017	SNX29	sorting nexin 29	-1.44951	4.66679	-3.87624	0.00137404	0.00820084	-1.30272
80195	TMEM254	transmembrane protein 254	1.25458	4.0627	3.87462	0.00137871	0.00822421	-1.10553
9322	TRIP10	thyroid hormone receptor interactor 10	-1.72026	1.06873	-3.874	0.00138048	0.00823033	-0.859519
80055	PGAP1	post-GPI attachment to proteins inositol deacylase 1	-1.88673	2.68769	-3.873	0.00138338	0.00824309	-0.996264
3091	HIF1A	hypoxia inducible factor 1 subunit alpha	-2.22775	7.19986	-3.89091	0.0013947	0.00830605	-1.43996
81502	HM13	histocompatibility minor 13	-0.652878	7.24739	-3.86614	0.00140336	0.00835311	-1.47077
81688	C6orf62	chromosome 6 open reading frame 62	0.452268	7.61426	3.86497	0.00140682	0.00836792	-1.46354
51068	NMD3	NMD3 ribosome export adaptor	-0.979962	5.88833	-3.86478	0.00140738	0.00836792	-1.4475
10007	GNPDA1	glucosamine-6-phosphate deaminase 1	1.23482	5.02221	3.8643	0.0014088	0.0083718	-1.28029
10138	YAF2	YY1 associated factor 2	-1.12749	4.42975	-3.86379	0.00141028	0.00837608	-1.29375
10981	RAB32	RAB32, member RAS oncogene family	-3.17181	2.95983	-3.88488	0.00141216	0.00838269	-1.02229
5611	DNAJC3	DnaJ heat shock protein family (Hsp40) member C3	-1.15199	6.19025	-3.86208	0.00141534	0.00839704	-1.46904
9804	TOMM20	translocase of outer mitochondrial membrane 20	-0.757561	6.88457	-3.86164	0.00141664	0.00840016	-1.48285
51000	SLC35B3	solute carrier family 35 member B3	1.27652	3.65883	3.86101	0.00141851	0.00840674	-1.06957
9918	NCAPD2	non-SMC condensin I complex subunit D2	1.33062	5.69703	3.86048	0.0014201	0.00841161	-1.36585
134218	DNAJC21	DnaJ heat shock protein family (Hsp40) member C21	-0.703036	5.7958	-3.85977	0.00142221	0.00841955	-1.44929
6850	SYK	spleen associated tyrosine kinase	-2.56681	4.94759	-3.88109	0.00142324	0.00842111	-1.34787
1612	DAPK1	death associated protein kinase 1	-3.42619	2.51105	-3.88077	0.00142418	0.00842214	-0.968539
1717	DHCR7	7-dehydrocholesterol reductase	-0.833487	4.9713	-3.85603	0.00143337	0.00847186	-1.37725
10865	ARID5A	AT-rich interaction domain 5A	-1.2989	8.18854	-3.85877	0.00143714	0.00848958	-1.46285
54093	SETD4	SET domain containing 4	0.89888	3.70887	3.85211	0.00144518	0.00852809	-1.11804
115752	DIS3L	DIS3 like exosome 3'-5' exoribonuclease	0.654043	5.8156	3.8521	0.00144521	0.00852809	-1.4297
1958	EGR1	early growth response 1	-2.23086	4.03994	-3.87214	0.00144979	0.00855049	-1.24261
8878	SQSTM1	sequestosome 1	-0.939886	8.2917	-3.84991	0.00145184	0.00855794	-1.47354
80345	ZSCAN16	zinc finger and SCAN domain containing 16	0.959725	3.1929	3.84895	0.00145477	0.00857061	-1.04083
2217	FCGRT	Fc fragment of IgG receptor and transporter	-1.86646	6.51424	-3.86926	0.00145843	0.00858759	-1.4895
8725	URI1	URI1 prefoldin like chaperone	0.748243	6.39063	3.84682	0.00146125	0.00859624	-1.47779
5303	PIN4	peptidylprolyl cis/trans isomerase, NIMA-interacting 4	1.05367	4.5238	3.84675	0.00146147	0.00859624	-1.25083
10054	UBA2	ubiquitin like modifier activating enzyme 2	0.772419	6.46886	3.84372	0.00147078	0.00864634	-1.48754
5199	CFP	complement factor properdin	-2.64209	4.59516	-3.86418	0.00147381	0.00865951	-1.33334
11083	DIDO1	death inducer-obliterator 1	0.545268	6.63114	3.84247	0.00147462	0.00865966	-1.50357
7551	ZNF3	zinc finger protein 3	0.699534	5.33705	3.84064	0.00148029	0.00868614	-1.40484
6277	S100A6	S100 calcium binding protein A6	-1.11029	9.01559	-3.84026	0.00148145	0.00868614	-1.47209
124599	CD300LB	CD300 molecule like family member b	-3.49927	2.7056	-3.86165	0.00148153	0.00868614	-1.02247
80317	ZKSCAN3	zinc finger with KRAB and SCAN domains 3	3.49523	1.72492	3.83999	0.0014823	0.00868614	-0.945819
78996	CYREN	cell cycle regulator of NHEJ	0.628386	4.46295	3.83897	0.00148546	0.00869998	-1.28508
283337	ZNF740	zinc finger protein 740	1.1487	2.52787	3.83818	0.00148794	0.00870531	-0.973838
84106	PRAM1	PML-RARA regulated adaptor molecule 1	-2.88162	3.62124	-3.85955	0.00148796	0.00870531	-1.18432
84945	ABHD13	abhydrolase domain containing 13	-0.690758	5.45718	-3.83519	0.00149727	0.00875306	-1.47135
23295	MGRN1	mahogunin ring finger 1	-0.839022	5.2618	-3.83505	0.00149772	0.00875306	-1.45408
10253	SPRY2	sprouty RTK signaling antagonist 2	-2.00628	2.15013	-3.83329	0.00150322	0.00878055	-1.00514
7695	ZNF136	zinc finger protein 136	-0.952172	5.50947	-3.83274	0.00150497	0.00878371	-1.48452
60496	AASDHPPT	aminoadipate-semialdehyde dehydrogenase-phosphopantetheinyl transferase	0.825485	5.12248	3.8326	0.00150541	0.00878371	-1.3855
9	NAT1	N-acetyltransferase 1	1.42312	2.45465	3.83233	0.00150627	0.00878371	-0.971879
1643	DDB2	damage specific DNA binding protein 2	0.632914	5.21219	3.8319	0.00150761	0.00878371	-1.40911
10799	RPP40	ribonuclease P/MRP subunit p40	1.84901	1.59935	3.83185	0.00150778	0.00878371	-0.938574
65988	ZNF747	zinc finger protein 747	0.857957	4.14416	3.8316	0.00150857	0.00878371	-1.23324
56905	C15orf39	chromosome 15 open reading frame 39	-1.99202	5.03718	-3.85255	0.0015096	0.00878499	-1.42589
55707	NECAP2	NECAP endocytosis associated 2	0.950457	6.7832	3.83072	0.00151133	0.00879041	-1.52151
80853	KDM7A	lysine demethylase 7A	-1.4989	5.50017	-3.84075	0.00151949	0.00883318	-1.48722
11319	ECD	ecdysoneless cell cycle regulator	-0.797066	5.69712	-3.827	0.00152316	0.00884985	-1.51077
9958	USP15	ubiquitin specific peptidase 15	-0.927168	7.0182	-3.8253	0.00152859	0.0088767	-1.55772
84450	ZNF512	zinc finger protein 512	1.58553	5.10018	3.82732	0.00153049	0.0088823	-1.34432
10073	SNUPN	snurportin 1	1.20486	4.28179	3.82449	0.00153118	0.0088823	-1.24367
199704	ZNF585A	zinc finger protein 585A	1.23336	3.87774	3.82418	0.00153219	0.00888344	-1.17614
93973	ACTR8	actin related protein 8	0.843263	4.98446	3.82336	0.00153481	0.00889393	-1.38317
1200	TPP1	tripeptidyl peptidase 1	-0.92696	8.77807	-3.82208	0.00153892	0.00891303	-1.51674
7386	UQCRFS1	ubiquinol-cytochrome c reductase, Rieske iron-sulfur polypeptide 1	-0.68685	7.01021	-3.82067	0.00154347	0.00893366	-1.56763
101928927	NA	NA	-1.4396	2.2279	-3.82035	0.0015445	0.00893366	-1.03936
55636	CHD7	chromodomain helicase DNA binding protein 7	-1.82766	5.79819	-3.84135	0.00154492	0.00893366	-1.51843
6629	SNRPB2	small nuclear ribonucleoprotein polypeptide B2	-0.618497	6.12513	-3.81804	0.00155198	0.00896648	-1.55521
200895	DHFR2	dihydrofolate reductase 2	1.77829	2.41234	3.81797	0.00155224	0.00896648	-0.983452
102724646	LOC102724646	uncharacterized LOC102724646	-2.15263	1.82621	-3.81665	0.00155653	0.00898656	-1.00516
25800	SLC39A6	solute carrier family 39 member 6	0.73695	5.67183	3.8141	0.00156485	0.00902306	-1.49305
91272	BOD1	biorientation of chromosomes in cell division 1	1.00458	3.66564	3.81409	0.00156488	0.00902306	-1.18589
431705	ASTL	astacin like metalloendopeptidase	-1.54571	3.74212	-3.81358	0.00156654	0.00902306	-1.28868
9747	TCAF1	TRPM8 channel associated factor 1	1.31257	2.76598	3.81356	0.00156661	0.00902306	-1.03899
221830	POLR1F	RNA polymerase I subunit F	-0.856452	5.48187	-3.81345	0.00156697	0.00902306	-1.52101
127018	LYPLAL1	lysophospholipase like 1	1.62321	3.10771	3.81295	0.00156862	0.00902504	-1.06682
9488	PIGB	phosphatidylinositol glycan anchor biosynthesis class B	0.726653	4.21411	3.81285	0.00156896	0.00902504	-1.29257
26263	FBXO22	F-box protein 22	1.19772	3.19019	3.81257	0.00156986	0.00902545	-1.0982
51520	LARS1	leucyl-tRNA synthetase 1	1.08711	6.30102	3.80702	0.00158822	0.00912622	-1.54193
25839	COG4	component of oligomeric golgi complex 4	1.31443	5.91466	3.80311	0.00160127	0.00919637	-1.50765
80012	PHC3	polyhomeotic homolog 3	-0.756849	6.66079	-3.80039	0.00161042	0.0092441	-1.60866
79364	ZXDC	ZXD family zinc finger C	-0.644999	6.62845	-3.79818	0.0016179	0.00928218	-1.6125
22882	ZHX2	zinc fingers and homeoboxes 2	0.897189	5.53111	3.79742	0.00162047	0.00929204	-1.50346
23492	CBX7	chromobox 7	1.09532	5.47594	3.79528	0.00162776	0.00932314	-1.49103
55435	AP1AR	adaptor related protein complex 1 associated regulatory protein	1.53632	4.40095	3.7952	0.00162803	0.00932314	-1.30283
2738	GLI4	GLI family zinc finger 4	1.14717	3.76117	3.79508	0.00162844	0.00932314	-1.22573
8887	TAX1BP1	Tax1 binding protein 1	-0.471837	7.80407	-3.79373	0.00163305	0.00933512	-1.60765
64091	POPDC2	popeye domain containing 2	3.62406	0.350362	3.7937	0.00163313	0.00933512	-1.04667
55862	ECHDC1	ethylmalonyl-CoA decarboxylase 1	0.834639	5.48795	3.79358	0.00163355	0.00933512	-1.51057
9683	N4BP1	NEDD4 binding protein 1	-0.813549	6.35688	-3.79347	0.00163394	0.00933512	-1.61692
6619	SNAPC3	small nuclear RNA activating complex polypeptide 3	1.33495	3.57302	3.79316	0.001635	0.00933627	-1.18565
11264	PXMP4	peroxisomal membrane protein 4	1.32536	3.57576	3.79126	0.00164153	0.0093687	-1.19246
80325	ABTB1	ankyrin repeat and BTB domain containing 1	0.737366	6.80019	3.79061	0.00164376	0.00937651	-1.61106
26128	KIFBP	kinesin family binding protein	1.09177	3.48418	3.78967	0.00164698	0.00939003	-1.20182
9034	CCRL2	C-C motif chemokine receptor like 2	-2.12871	2.24735	-3.78934	0.00164814	0.00939171	-1.10189
4839	NOP2	NOP2 nucleolar protein	0.705842	6.0322	3.78861	0.00165065	0.00940118	-1.57777
56006	SMG9	SMG9 nonsense mediated mRNA decay factor	0.830208	4.01024	3.78823	0.00165195	0.00940369	-1.30248
54704	PDP1	pyruvate dehyrogenase phosphatase catalytic subunit 1	-1.17541	5.70048	-3.78649	0.001658	0.0094279	-1.59742
3192	HNRNPU	heterogeneous nuclear ribonucleoprotein U	-0.464126	8.97072	-3.7864	0.00165831	0.0094279	-1.58728
126231	ZNF573	zinc finger protein 573	1.47039	3.71035	3.78626	0.00165879	0.0094279	-1.20872
10229	COQ7	coenzyme Q7, hydroxylase	1.02345	3.11607	3.78533	0.00166203	0.00943528	-1.15297
4799	NFX1	nuclear transcription factor, X-box binding 1	0.584218	6.45003	3.78515	0.00166265	0.00943528	-1.61407
79731	NARS2	asparaginyl-tRNA synthetase 2, mitochondrial	0.895477	3.83998	3.785	0.00166317	0.00943528	-1.27508
123263	MTFMT	mitochondrial methionyl-tRNA formyltransferase	1.18699	3.90119	3.78445	0.00166509	0.00943528	-1.26412
84455	EFCAB7	EF-hand calcium binding domain 7	1.55764	2.00882	3.78438	0.00166534	0.00943528	-1.03277
10598	AHSA1	activator of HSP90 ATPase activity 1	1.07595	5.59066	3.78415	0.00166614	0.00943528	-1.52715
619189	SERINC4	serine incorporator 4	-1.56873	1.46684	-3.78401	0.00166662	0.00943528	-1.04164
9950	GOLGA5	golgin A5	1.24237	5.03706	3.78391	0.00166697	0.00943528	-1.44316
64092	SAMSN1	SAM domain, SH3 domain and nuclear localization signals 1	-1.52087	6.03291	-3.80059	0.00166862	0.0094397	-1.61329
10098	TSPAN5	tetraspanin 5	2.36096	4.29042	3.79635	0.00167426	0.00946218	-1.23764
127687	C1orf122	chromosome 1 open reading frame 122	-0.746683	4.85027	-3.78181	0.00167432	0.00946218	-1.51389
124751	KRBA2	KRAB-A domain containing 2	1.36807	2.1667	3.78131	0.00167607	0.00946719	-1.0504
653390	RRN3P2	RRN3 pseudogene 2	-1.69128	3.58722	-3.77965	0.00168193	0.0094954	-1.33153
27300	ZNF544	zinc finger protein 544	1.62401	4.26163	3.77763	0.00168905	0.00953069	-1.311
9739	SETD1A	SET domain containing 1A, histone lysine methyltransferase	-0.934536	4.32268	-3.77726	0.00169038	0.00953327	-1.45365
115286	SLC25A26	solute carrier family 25 member 26	-0.795062	5.66066	-3.77517	0.00169779	0.00957015	-1.61519
497661	C18orf32	chromosome 18 open reading frame 32	-0.921015	2.71062	-3.77371	0.00170296	0.00959135	-1.19239
64968	MRPS6	mitochondrial ribosomal protein S6	0.977791	5.54608	3.77356	0.00170351	0.00959135	-1.54963
2015	ADGRE1	adhesion G protein-coupled receptor E1	-2.53288	1.2687	-3.77338	0.00170418	0.00959135	-1.05258
348327	ZNF530	zinc finger protein 530	1.52551	2.49504	3.77288	0.00170594	0.00959154	-1.08905
51433	ANAPC5	anaphase promoting complex subunit 5	0.643642	7.66551	3.77288	0.00170596	0.00959154	-1.65267
100506779	TSPOAP1-AS1	TSPOAP1, SUPT4H1 and RNF43 antisense RNA 1	0.946398	5.43944	3.77156	0.00171068	0.00961237	-1.54455
11103	KRR1	KRR1 small subunit processome component homolog	-0.825572	5.37941	-3.77135	0.00171142	0.00961237	-1.59792
1475	CSTA	cystatin A	-3.08297	3.78348	-3.78982	0.00171849	0.00964712	-1.34339
8776	MTMR1	myotubularin related protein 1	0.758167	5.7258	3.76913	0.00171941	0.00964734	-1.58938
51021	MRPS16	mitochondrial ribosomal protein S16	0.678648	5.8604	3.76876	0.00172073	0.00964983	-1.60534
85441	HELZ2	helicase with zinc finger 2	-1.01245	4.12267	-3.76716	0.00172651	0.00967727	-1.44361
79866	BORA	BORA aurora kinase A activator	1.2717	3.25625	3.76661	0.00172849	0.00967836	-1.19713
55255	WDR41	WD repeat domain 41	1.20973	4.30492	3.76649	0.00172895	0.00967836	-1.37039
3428	IFI16	interferon gamma inducible protein 16	0.932733	6.7878	3.76638	0.00172935	0.00967836	-1.65556
9363	RAB33A	RAB33A, member RAS oncogene family	-0.935694	3.06648	-3.76471	0.0017354	0.00970725	-1.26634
7750	ZMYM2	zinc finger MYM-type containing 2	-0.721608	6.19206	-3.76436	0.00173668	0.00970946	-1.67061
9025	RNF8	ring finger protein 8	1.10097	3.8	3.76358	0.00173952	0.00972035	-1.29508
57209	ZNF248	zinc finger protein 248	1.22309	3.70348	3.76284	0.00174222	0.00972741	-1.27501
83852	SETDB2	SET domain bifurcated histone lysine methyltransferase 2	1.0173	4.68918	3.76275	0.00174255	0.00972741	-1.44952
5429	POLH	DNA polymerase eta	1.22503	4.66619	3.76133	0.00174773	0.00974238	-1.43565
6839	SUV39H1	suppressor of variegation 3-9 homolog 1	0.842866	4.44299	3.76114	0.00174844	0.00974238	-1.42752
2235	FECH	ferrochelatase	0.769095	4.7672	3.76113	0.00174847	0.00974238	-1.48353
79003	MIS12	MIS12 kinetochore complex component	0.715746	4.71955	3.76104	0.00174879	0.00974238	-1.483
56986	DTWD1	DTW domain containing 1	1.01101	3.39716	3.75891	0.0017566	0.00978088	-1.24958
23138	N4BP3	NEDD4 binding protein 3	-4.92593	3.05576	-3.77854	0.00175903	0.00978945	-1.18351
56261	GPCPD1	glycerophosphocholine phosphodiesterase 1	-1.92848	7.05703	-3.77742	0.0017631	0.00980712	-1.67834
91445	RNF185	ring finger protein 185	0.840528	4.74974	3.7565	0.00176552	0.00981089	-1.48896
26354	GNL3	G protein nucleolar 3	0.880892	5.79854	3.75645	0.00176571	0.00981089	-1.61816
148103	ZNF599	zinc finger protein 599	1.94013	1.52878	3.75613	0.00176686	0.00981089	-1.07855
6275	S100A4	S100 calcium binding protein A4	-0.995823	9.54359	-3.75584	0.00176797	0.00981089	-1.63435
115201	ATG4A	autophagy related 4A cysteine peptidase	0.995169	4.32862	3.75576	0.00176825	0.00981089	-1.40732
79735	TBC1D17	TBC1 domain family member 17	0.860997	4.76242	3.75342	0.00177693	0.00985407	-1.49289
283237	TTC9C	tetratricopeptide repeat domain 9C	1.52953	3.19229	3.75313	0.00177801	0.00985502	-1.19973
7508	XPC	XPC complex subunit, DNA damage recognition and repair factor	0.506564	6.58077	3.75207	0.00178198	0.00987208	-1.6903
64110	MAGEF1	MAGE family member F1	2.2027	3.51593	3.7516	0.00178371	0.00987665	-1.202
4676	NAP1L4	nucleosome assembly protein 1 like 4	1.88158	2.00696	3.74897	0.00179359	0.00992635	-1.09549
54496	PRMT7	protein arginine methyltransferase 7	0.884896	5.23469	3.7483	0.00179609	0.00993516	-1.56977
80851	SH3BP5L	SH3 binding domain protein 5 like	1.41566	3.02268	3.74742	0.00179942	0.00994857	-1.2015
6924	ELOA	elongin A	-0.739933	6.46866	-3.74688	0.00180145	0.00995478	-1.7163
23753	SDF2L1	stromal cell derived factor 2 like 1	-0.765406	5.86199	-3.7464	0.00180326	0.00995973	-1.68959
439994	LINC00863	long intergenic non-protein coding RNA 863	-1.34695	1.62271	-3.74476	0.00180949	0.00998699	-1.12617
644096	SDHAF1	succinate dehydrogenase complex assembly factor 1	0.860651	4.56876	3.74462	0.00181002	0.00998699	-1.48398
4242	MFNG	MFNG O-fucosylpeptide 3-beta-N-acetylglucosaminyltransferase	0.862191	8.20828	3.744	0.00181238	0.009995	-1.70216
55863	TMEM126B	transmembrane protein 126B	0.793403	4.92415	3.7425	0.00181806	0.0100213	-1.54402
729218	LOC729218	uncharacterized LOC729218	-1.35385	4.18081	-3.74049	0.00182574	0.0100585	-1.51069
58475	MS4A7	membrane spanning 4-domains A7	-2.4204	4.01797	-3.75905	0.00183137	0.0100845	-1.46399
4026	LPP	LIM domain containing preferred translocation partner in lipoma	-1.38532	5.6661	-3.74731	0.00183659	0.0101043	-1.69016
9521	EEF1E1	eukaryotic translation elongation factor 1 epsilon 1	1.99914	2.44091	3.7376	0.00183682	0.0101043	-1.13522
1822	ATN1	atrophin 1	-1.22038	3.60458	-3.73669	0.00184034	0.0101169	-1.42044
25896	INTS7	integrator complex subunit 7	2.26524	3.41265	3.73653	0.00184095	0.0101169	-1.20788
51304	ZDHHC3	zinc finger DHHC-type palmitoyltransferase 3	-0.531031	6.26183	-3.73595	0.00184319	0.0101241	-1.73078
51444	RNF138	ring finger protein 138	-1.12051	7.04214	-3.73509	0.00184652	0.0101374	-1.74398
7170	TPM3	tropomyosin 3	-0.594726	9.7243	-3.73457	0.00184853	0.010139	-1.67538
3181	HNRNPA2B1	heterogeneous nuclear ribonucleoprotein A2/B1	0.623771	9.24581	3.73441	0.00184915	0.010139	-1.69265
[truncated: 8,960 more rows]

## Sheet: GBMvsCTRL Sample ID
GEO accession numbers for RNASeq FASTQ data used for peripheral blood CD8+ T cells GBMvsCTRL DEG analysis
Sample	GEO Accession numbers
CTRL 1	GSM5220603
CTRL 2	GSM5220604
CTRL 3	GSM5220605
CTRL 4	GSM5220606
CTRL 5	GSM5220607
CTRL 6	GSM5220608
GBM 1	GSM5220609
GBM 2	GSM5220610
GBM 3	GSM5220611
GBM 4	GSM5220612
GBM 5	GSM5220613
GBM 6	GSM5220614
GBM 7	GSM5220615
GBM 8	GSM5220616
