# Supplementary material for: Pathway analysis of peripheral blood CD8+ T cell transcriptome shows differential regulation of sphingolipid signaling in multiple sclerosis and glioblastoma
Source: PLoS One. 2024 Jun 11;19(6):e0305042. doi: 10.1371/journal.pone.0305042 (PMC11166308; doi:10.1371/journal.pone.0305042)
Supplement: S2 Table — (XLSX) [file pone.0305042.s002.xlsx]

## Sheet: IPA molecular signaling pathway
Qiagen's Ingenuity Pathway Analysis Canonical pathway module results derived from differentially expressed gene lists from peripheral blood CD8+ T cells glioblastoma patients vs. age-matched healthy controls (GBMvsCTRL) and relapsing-remitting multiple sclerosis patients vs. age-matched healthy controls (MSvsCTRL)
	GBMvsCTRL				MSvsCTRL
Ingenuity Canonical Pathways	-log10(p-value)	Ratio	z-score	Molecules	-log10(p-value)	Ratio	z-score	Molecules
Ceramide Signaling	5.86	0.363	-2.117	BAD,CERK,CTSD,CYCS,FOS,JUN,KSR1,MAP2K4,NFKB2,NRAS,NSMAF,PIK3C3,PIK3CD,PIK3R1,PIK3R2,PIK3R3,PIK3R6,PPM1L,PPP2CA,PPP2CB,PPP2R2D,PPP2R5A,PPP2R5C,RAP2B,RASD1,REL,RELA,RELB,RRAS,S1PR2,S1PR4,SMPD2,SPHK1	3.442	0.033	NA	CTSD, S1PR4, S1PR5
Superpathway of Methionine Degradation	2.54	0.341	2.887	AHCYL1,ALKBH8,CTH,DLD,EEF1AKMT1,GOT1,GOT2,MAT2A,MAT2B,MCEE,MRM2,MTR,PCCB,SUV39H1	2.747	0.049	NA	MMUT, THUMD3
2-oxobutanoate Degradation I	1.52	0.6	NA	DLD,MCEE,PCCB	2.119	0.2	NA	MMUT
BMP signaling pathway	1.9	0.253	0.229	BMPR1A,CREB1,CREBBP,JUN,MAGED1,MAP2K4,MAP3K7,MAPK1,MAPK14,NFKB2,NRAS,PRKACB,PRKAR1A,PRKAR2A,RAP2B,RASD1,REL,RELA,RELB,RRAS,SMAD4,SMAD7,TAB1	2.07	0.022	NA	NOG, PRKAR1B
Sumoylation Pathway	5.42	0.34	1.177	ARHGDIA,CBX4,CDC42,CREBBP,CTBP1,EP300,ETS1,FNBP1,FOS,HDAC1,ISG20,JUN,KDM1A,MAP2K4,NFKB2,NFKBIA,NR3C1,RAC1,RANBP2,RANGAP1,RFC5,RHOA,RHOB,RHOC,RHOF,RHOG,RHOQ,RPA1,SENP5,SENP6,SMAD4,SP3,SUMO3,UBA2,ZEB1	1.967	0.019	NA	CTBP, SENP2
Sphingosine-1-phosphate Signaling	2.25	0.25	-2.353	ACER3,ASAH1,CASP2,CASP6,CDC42,FNBP1,GNA12,GNA13,GNAI2,MAPK1,NAAA,PIK3C3,PIK3CD,PIK3R1,PIK3R2,PIK3R3,PIK3R6,PLCB3,PLCL2,RAC1,RHOA,RHOB,RHOC,RHOF,RHOG,RHOQ,S1PR2,S1PR4,SMPD2,SPHK1	1.842	0.017	NA	S1PR4, S1PR5
Adipogenesis pathway	2.31	0.245	-2.058	AGPAT2,BMPR1A,CCNH,CEBPB,CEBPD,CTBP1,DDIT3,EGR2,ERCC3,EZH2,FBXW7,FGFRL1,FOXO1,GTF2H1,GTF2H3,GTF2H5,HDAC1,HDAC3,HDAC5,HIF1A,KAT6A,KAT6B,KAT7,KDM1A,KLF5,NOCT,PER2,RBBP4,SAP30L,STAT5B,TBL1XR1,TGFB1,TXNIP,XBP1	1.721	0.014	NA	CTBP1, SENP2
IL-33 Signaling Pathway	5.5	0.29	-0.146	AREG,ATF4,BCL2L1,CASP2,CASP6,CHUK,CREB1,CREB3L4,CREB5,CREBBP,ELP1,FOS,GATA3,H2AC20,H2AX,H2AZ2,H2BC12,H2BC5,H2BC8,ICAM1,IFNG,IKBKB,IKBKE,IL1B,IL1RN,IRAK1,IRAK4,IRF3,JUN,MACROH2A1,MAP2K4,MAP3K7,MAP3K8,MAPK1,MAPK14,MAPKAPK2,NFKB2,NFKBIA,NFKBIB,NFKBID,NFKBIE,PIK3C3,PIK3CD,PIK3R1,PIK3R2,PIK3R3,PIK3R6,PRKACB,PRKAR1A,PRKAR2A,PTGS2,SYK,TMED1,TRAF6	1.485	0.011	NA	H2AX, PRKAR1B
Thyroid Hormone Biosynthesis	0.538	0.5	NA	CTSD	2.516	0.5	NA	CTSD
S100 Family Signaling Pathway	0	0.128	-3.116	ADAM10,ADGRE1,ADGRE2,ANXA1,AREG,ATF4,ATP5F1A,BCL3,C5AR1,CALM1 (includes others),CCR1,CCRL2,CDKN1A,CHUK,COPS5,CREB1,CREB3L4,CREB5,CREBBP,CTSD,CXCR6,CYBB,CYSLTR1,EZR,FCGR2A,FGFRL1,FOS,GPR107,GPR146,GPR171,GPR18,GPR180,GPR183,GPR35,GPR65,HCAR3,HIF1A,IKBKB,IL1B,IRAK1,IRAK4,IRF3,JUN,LPAR5,MAP2K3,MAP2K4,MAP2K7,MAP3K7,MAP3K8,MAPK1,MAPK14,MAPK6,MC1R,NCF1,NCF2,NFKB2,NR3C1,PIK3C3,PIK3CD,PIK3R1,PIK3R2,PIK3R…	2.22	0.006	2.236	CTSD, PRKAR1B, S1PR4, S1PR5, TBXA2R
Methylmalonyl Pathway	0.924	0.5	NA	MCEE,PCCB	2.215	0.25	NA	MMUT
Eumelanin biosynthesis					2.215	0.25	NA	DDT
Breast Cancer Regulation by Stathmin1	0	0.13	-0.808	ADGRE1,ADGRE2,ARHGEF3,ATF4,C5AR1,CAMK1,CCND3,CCR1,CCRL2,CDK2,CDK4,CDKN1B,CREB1,CREB3L4,CREB5,CREBBP,CXCR6,CYSLTR1,E2F1,E2F4,GNA13,GNB1L,GPR107,GPR146,GPR171,GPR18,GPR180,GPR183,GPR35,GPR65,HCAR3,HIF1A,JUN,LPAR5,MAPK1,MC1R,NFKB2,NRAS,PAK1,PIK3C3,PIK3CD,PIK3R1,PIK3R2,PIK3R3,PIK3R6,PLCB3,PPM1L,PPP1R14B,PPP2CA,PPP2CB,PPP2R5A,PPP2R5C,PRKACB,PRKAR1A,PRKAR2A,PRKCD,PRKCE,PTGER2,PTGER4,RAC1,RAP2B,RASD1,RH…	1.9	0.007	1	PRKAR1B, S1PR4, S1PR5, TBXA2R
CREB Signaling in Neurons	0	0.104	-1.26	ADGRE1,ADGRE2,ATF4,BMPR1A,C5AR1,CALM1 (includes others),CCR1,CCRL2,CREB1,CREB3L4,CREB5,CREBBP,CXCR6,CYSLTR1,EP300,GNA12,GNA13,GNA15,GNAI2,GNAS,GNB1L,GPR107,GPR146,GPR171,GPR18,GPR180,GPR183,GPR35,GPR65,GTF2B,HCAR3,LPAR5,MAPK1,MC1R,NRAS,PIK3C3,PIK3CD,PIK3R1,PIK3R2,PIK3R3,PIK3R6,PLCB3,PLCL2,POLR2A,POLR2B,POLR2D,POLR2E,POLR2J2/POLR2J3,PRKACB,PRKAR1A,PRKAR2A,PRKCD,PRKCE,PTGER2,PTGER4,RAP2B,RASD1,RRAS…	1.876	0.007	2	PRKAR1B, S1PR4, S1PR5, TBXA2R
White Adipose Tissue Browning Pathway	0.73	0.188	-1	ATF4,CEBPB,CREB1,CREB3L4,CREB5,CREBBP,CTBP1,FCER1A,FCER1G,FGFRL1,GNAS,GPBAR1,HIF1AN,LDHA,LIPE,MAPK1,MAPK14,PRKAB1,PRKACB,PRKAR1A,PRKAR2A,RARA,RXRA,SLC16A1,TRPV1,VEGFA	1.726	0.014	NA	CTBP1, PRKAR1B
Gαi Signaling	0	0.129	-1.732	GNA12,GNA13,GNA15,GNAI2,GNAS,GNB1L,MAPK1,NRAS,PRKACB,PRKAR1A,PRKAR2A,RALGDS,RAP2B,RASD1,RGS12,RGS14,RRAS,SRC	1.714	0.014	NA	PRKAR1B, TBXA2R
G-Protein Coupled Receptor Signaling	0	0.144	-1.891	ADGRE1,ADGRE2,ATF4,C5AR1,CALM1 (includes others),CCR1,CCRL2,CDC42,CHP1,CHUK,CREB1,CREB3L4,CREB5,CREBBP,CXCR6,CYSLTR1,DUSP1,DUSP4,DUSP6,ELP1,FOS,FOXO1,FYN,GNA12,GNA13,GNA15,GNAI2,GNAS,GNB1L,GPR107,GPR146,GPR171,GPR18,GPR180,GPR183,GPR35,GPR65,GRK3,HCAR3,IKBKB,IKBKE,JUN,LATS2,LPAR5,MAP2K3,MAP2K4,MAP2K7,MAP3K14,MAP3K2,MAP3K3,MAP3K4,MAP3K7,MAP3K8,MAPK1,MAPK14,MC1R,MEF2C,MEF2D,MYL12A,NFAT5,NFKB2,NFKBI…	1.666	0.006	2	PRKAR1B, S1PR4, S1PR5, TBXA2R
Corticotropin Releasing Hormone Signaling	0.559	0.178	-1.528	ARPC5,ATF4,CALM1 (includes others),CREB1,CREB3L4,CREB5,CREBBP,CTH,FOS,GNAI2,GNAS,JUN,JUND,MAPK1,MAPK14,MEF2C,MEF2D,NPR2,NR4A1,PRKACB,PRKAR1A,PRKAR2A,PRKCD,PRKCE,PTCH1,PTGS2,VEGFA	1.648	0.013	NA	JUND, PRKAR1B
Xenobiotic Metabolism PXR Signaling Pathway	0.971	0.193	-1.151	ALDH18A1,ALDH1B1,ALDH2,ALDH3A2,ALDH3B1,ALDH5A1,CDK2,CES2,CES4A,CHST15,CHST7,CREBBP,DNAJC7,EP300,GSTK1,GSTO2,GSTP1,HS2ST1,HS3ST3B1,HSP90AA1,HSP90AB1,MGST1,NCOR2,NDST1,NRIP1,PPM1A,PPP1R14B,PRKACB,PRKAR1A,PRKAR2A,PRKCD,PRKCE,RXRA,SCAND1,SMOX,SNW1,SRA1	1.461	0.01	NA	CHST12, PRKAR1B
Methionine Degradation I (to Homocysteine)	0.991	0.269	2.236	AHCYL1,ALKBH8,EEF1AKMT1,MAT2A,MAT2B,MRM2,SUV39H1	1.41	0.038	NA	THUMPD3
Cysteine Biosynthesis III (mammalia)	1.21	0.286	1.633	AHCYL1,ALKBH8,CTH,EEF1AKMT1,MAT2A,MAT2B,MRM2,SUV39H1	1.378	0.036	NA	THUMPD4
Sonic Hedgehog Signaling	0.688	0.226	-0.378	DYRK1A,PRKACB,PRKAR1A,PRKAR2A,PTCH1,STK36,SUFU	1.335	0.032	NA	PRKAR1B
Ubiquinol-10 Biosynthesis (Eukaryotic)	0	0.0968	NA	COQ3,ECHDC1,MICAL3	1.335	0.032	NA	DDT
Neurovascular Coupling Signaling Pathway	0	0.069	-1.291	CALM1 (includes others),CTH,GRINA,NPR2,ORAI2,PLB1,PLCB3,PNPLA2,PNPLA8,PRKACB,PRKAR1A,PRKAR2A,PTGER4,PTGS2,RHOA,SLC16A1	1.312	0.009	NA	PRKAR1B, TBXA2R
Sirtuin Signaling Pathway	15.2	0.348	-0.788	ACLY,ADAM10,AGTRAP,ATG101,ATG13,ATG14,ATG2A,ATG4A,ATG4C,ATP5F1A,CRTC2,DOT1L,DUSP6,E2F1,ESRRA,FOXO1,GABARAP,GABARAPL1,GABARAPL2,GABPA,GADD45A,GADD45B,GOT2,GTF3C2,H1-0,H1-10,H1-2,H1-3,H1-4,H3-3A/H3-3B,HIF1A,JUN,LDHA,MAP1LC3A,MAP1LC3B,MAP1LC3B2,MAPK1,MAPK6,MLYCD,MT-ATP6,MT-CYB,MT-ND1,MT-ND2,MT-ND3,MT-ND4,MT-ND4L,MT-ND5,MT-ND6,NAMPT,NBN,NDRG1,NDUFA8,NDUFAF1,NDUFB3,NDUFB5,NDUFB6,NDUFS1,NDUFS2,NDUFS5,N…
CD40 Signaling	11.3	0.522	0.707	ATF1,CHUK,ELP1,FOS,ICAM1,IKBKB,IKBKE,JUN,MAP2K3,MAP2K4,MAP2K7,MAP3K14,MAP3K7,MAPK1,MAPK14,MAPKAPK2,NFKB2,NFKBIA,NFKBIB,NFKBID,NFKBIE,PIK3C3,PIK3CD,PIK3R1,PIK3R2,PIK3R3,PIK3R6,PTGS2,REL,RELA,RELB,TNFAIP3,TRAF1,TRAF3,TRAF6
Protein Ubiquitination Pathway	10.7	0.319	NA	ANAPC1,ANAPC4,ANAPC5,BAG1,BIRC2,BTRC,CDC23,CDC34,CUL1,CUL2,DNAJA1,DNAJB1,DNAJB11,DNAJB4,DNAJB6,DNAJB9,DNAJC11,DNAJC14,DNAJC15,DNAJC16,DNAJC17,DNAJC19,DNAJC2,DNAJC21,DNAJC24,DNAJC27,DNAJC3,DNAJC7,ELOB,ELOC,FBXW7,FZR1,HLA-A,HLA-F,HSP90AA1,HSP90AB1,HSPA13,HSPA14,HSPA5,HSPA9,HSPB11,HSPH1,IFNG,MR1,PSMA5,PSMA7,PSMB1,PSMB5,PSMB6,PSMC1,PSMD10,PSMD7,RBX1,SKP2,TRAF6,UBC,UBE2A,UBE2B,UBE2D3,UBE2J1,UBE2J2,UBE…
LPS-stimulated MAPK Signaling	10.3	0.459	-1.521	ATF1,CD14,CDC42,CHUK,CREB1,ELP1,FOS,IKBKB,IKBKE,JUN,MAP2K3,MAP2K4,MAP3K14,MAP3K7,MAPK1,MAPK14,NFKB2,NFKBIA,NFKBIB,NFKBID,NFKBIE,NRAS,PAK1,PIK3C3,PIK3CD,PIK3R1,PIK3R2,PIK3R3,PIK3R6,PRKCD,PRKCE,RAC1,RAP2B,RASD1,REL,RELA,RELB,RRAS,SRF
IL-10 Signaling	10	0.37	-0.132	AHR,ATF4,BCL2L1,BCL3,BHLHE40,BLVRA,BLVRB,CCR1,CD86,CDKN1A,CDKN2D,CHUK,CREB1,CREB3L4,CREB5,CREBBP,DDIT4,DUSP1,ELP1,FCGR2A,FOS,HIF1A,HLA-A,HLA-DQA1,HLA-DQB1,HLA-F,HMOX1,ICAM1,IFNG,IFNGR2,IKBKB,IKBKE,IL1B,IL1RN,IL4R,JUN,MAFB,MAP2K3,MAP2K4,MAP3K14,MAP3K7,MAP4K4,MAPK1,MAPK14,NFKB2,NFKBIA,NFKBIB,NFKBID,NFKBIE,PRKAB1,REL,RELA,RELB,SOCS3,STAT5B,TAB1,TRAF6
HER-2 Signaling in Breast Cancer	9.72	0.326	0.254	AAAS,AREG,ARF1,ARF6,BAD,CASP6,CDC42,CDK4,CDKN1A,CDKN1B,CHUK,COX15,COX4I1,COX5B,COX7B,COX8A,ELF1,ELF2,ELF4,ETS1,FCER1A,FCER1G,FOS,FOXO1,FYN,GLE1,GNB1L,HCK,IKBKB,IKBKE,JUN,KPNB1,LCK,LYN,MAPK1,MT-CO1,MT-CO2,MT-CO3,NDC1,NFKB2,NFKBIA,NFKBIB,NFKBID,NFKBIE,NRAS,NUP107,NUP153,NUP160,NUP188,NUP205,NUP214,NUP37,NUP42,PIK3C3,PIK3CD,PIK3R1,PIK3R2,PIK3R3,PIK3R6,PRKCD,PRKCE,PTGS2,RAP2B,RASD1,RBL2,REL,RELA,RELB…
MicroRNA Biogenesis Signaling Pathway	9.47	0.342	0.75	AAAS,ABL1,AGO2,ATM,CSDE1,DDX1,DDX5,DGCR8,DIS3L,DNAJA2,DNAJB1,DROSHA,EXOSC10,EXOSC2,EXOSC3,EXOSC6,EXOSC8,GLE1,HMOX1,HNRNPA1,HNRNPA2B1,HNRNPD,HSP90AA1,HSP90AB1,ILF2,ILF3,MAPK1,MAPK14,NDC1,NRAS,NUP107,NUP153,NUP160,NUP188,NUP205,NUP214,NUP37,NUP42,PIK3C3,PIK3CD,PIK3R1,PIK3R2,PIK3R3,PIK3R6,PNPT1,POLR2A,POLR2B,POLR2D,POLR2E,POLR2J2/POLR2J3,PRKRA,QKI,RAP2B,RASD1,RRAS,SEH1L,SRSF1,SRSF3,TGFB1,TSNAX,TUT7,…
iNOS Signaling	9.3	0.553	-1.528	CALM1 (includes others),CD14,CHUK,CREBBP,FOS,HMGA1,IFNG,IFNGR2,IKBKB,IKBKE,IRAK1,IRAK4,IRF1,JUN,MAPK1,MAPK14,NFKB2,NFKBIA,NFKBIB,NFKBID,NFKBIE,REL,RELA,RELB,TAB1,TRAF6
Autophagy	9.11	0.324	-1.806	ATF4,ATG101,ATG13,ATG14,ATG2A,ATM,BAD,CALM1 (includes others),CDKN1B,CHP1,CREB1,CREB3L4,CREB5,CREBBP,DAPK1,DDIT3,DRAM1,E2F1,EIF2A,EIF2AK3,FOS,FOXO1,FUNDC1,GABARAP,GABARAPL1,GABARAPL2,GNB1L,HIF1A,IRS2,JUN,MAP1LC3A,MAP1LC3B,MAP1LC3B2,MAP2K4,MAP2K7,MAPK1,NFKB2,NOD2,PI4K2A,PIK3C3,PIK3CD,PIK3R1,PIK3R2,PIK3R3,PIK3R6,PPM1D,PPM1L,PPP2CA,PPP2CB,PPP2R2D,PPP2R5A,PPP2R5C,PRKAB1,PRKACB,PRKAR1A,PRKAR2A,RIPK1,R…
April Mediated Signaling	9.02	0.571	-0.218	CHUK,ELP1,FOS,IKBKB,IKBKE,JUN,MAP2K4,MAP2K7,MAP3K14,MAPK1,MAPK14,NFAT5,NFKB2,NFKBIA,NFKBIB,NFKBID,NFKBIE,REL,RELA,RELB,TNFSF13,TRAF1,TRAF3,TRAF6
Small Cell Lung Cancer Signaling	8.97	0.417	0.626	ABL1,BCL2L1,BIRC2,CCND3,CDK2,CDK4,CDKN1B,CHUK,CYCS,E2F1,E2F4,HDAC1,HDAC3,HDAC5,IKBKB,IKBKE,MAX,NFKB2,NFKBIA,NFKBIB,NFKBID,NFKBIE,PIK3C3,PIK3CD,PIK3R1,PIK3R2,PIK3R3,PIK3R6,PTGS2,RBL2,REL,RELA,RELB,RXRA,SKP2,SUV39H1,TRAF1,TRAF3,TRAF4,TRAF6
B Cell Activating Factor Signaling	8.74	0.558	-0.728	CHUK,ELP1,FOS,IKBKB,IKBKE,JUN,MAP2K4,MAP2K7,MAP3K14,MAPK1,MAPK14,NFAT5,NFKB2,NFKBIA,NFKBIB,NFKBID,NFKBIE,REL,RELA,RELB,TNFSF13B,TRAF1,TRAF3,TRAF6
Production of Nitric Oxide and Reactive Oxygen Species in Macrophages	8.18	0.325	-3.046	APOL1,CDC42,CHUK,CREBBP,CYBB,ELP1,FNBP1,FOS,IFNG,IFNGR2,IKBKB,IKBKE,IRF1,IRF8,JUN,LYZ,MAP2K4,MAP2K7,MAP3K14,MAP3K2,MAP3K3,MAP3K4,MAP3K7,MAP3K8,MAPK1,MAPK14,NCF1,NCF2,NFKB2,NFKBIA,NFKBIB,NFKBID,NFKBIE,PCYOX1,PIK3C3,PIK3CD,PIK3R1,PIK3R2,PIK3R3,PIK3R6,PPM1L,PPP1R14B,PPP2CA,PPP2CB,PPP2R5A,PPP2R5C,PRKCD,PRKCE,RAC1,REL,RELA,RELB,RHOA,RHOB,RHOC,RHOF,RHOG,RHOQ,S100A8,SERPINA1,SIRPA,SPI1
Unfolded protein response	8.16	0.411	-2.982	ATF4,CALR,CD82,CEBPB,CEBPD,CEBPG,CEBPZ,DDIT3,DNAJA1,DNAJA2,DNAJB1,DNAJB11,DNAJB4,DNAJB6,DNAJB9,DNAJC11,DNAJC14,DNAJC15,DNAJC16,DNAJC17,DNAJC19,DNAJC21,DNAJC3,DNAJC7,EIF2A,EIF2AK3,HSPA14,HSPA5,HSPA9,HSPH1,INSIG1,MAP2K7,PPP1R15A,SCAP,SEL1L,SREBF2,XBP1
Senescence Pathway	8.13	0.288	0	ANAPC1,ANAPC4,ANAPC5,ANAPC7,ASXL2,ATM,BHLHE40,CALM1 (includes others),CBX7,CCND3,CDC16,CDC23,CDC26,CDK2,CDK4,CDKN1A,CDKN1B,CEBPB,CGAS,CHP1,CHUK,CREBBP,DLD,E2F1,E2F4,EIF4EBP1,ELF1,ELF2,ELF4,EP300,ETS1,EZH2,FZR1,GADD45A,GADD45B,HBP1,IKBKB,IKBKE,IRF3,ITSN2,JUN,MAP2K3,MAP2K4,MAP2K7,MAP3K7,MAPK1,MAPK14,MAPK6,MAPKAPK2,MRE11,NBN,NFAT5,NFKB2,NRAS,PARP1,PCGF6,PDHA1,PDHB,PDHX,PDK2,PDK3,PIK3C3,PIK3CD,PIK3R1…
Lymphotoxin β Receptor Signaling	8.12	0.491	0.229	BCL2L1,BIRC2,CHUK,CREBBP,CYCS,ELP1,EP300,IKBKB,IKBKE,LTBR,MAP3K14,MAPK1,NFKB2,NFKBIA,NFKBID,PIK3C3,PIK3CD,PIK3R1,PIK3R2,PIK3R3,PIK3R6,RELA,RELB,TRAF1,TRAF3,TRAF4,TRAF6
NRF2-mediated Oxidative Stress Response	7.99	0.304	-1.48	ABCC4,ATF4,BACH1,CBR1,CDC34,CREBBP,CYP2R1,CYP2U1,DNAJA1,DNAJA2,DNAJB1,DNAJB11,DNAJB4,DNAJB6,DNAJB9,DNAJC11,DNAJC14,DNAJC15,DNAJC16,DNAJC17,DNAJC19,DNAJC21,DNAJC3,DNAJC7,EIF2AK3,ENC1,EP300,FKBP5,FOS,FTH1,FTL,GCLC,GCLM,GSTK1,GSTO2,GSTP1,HACD3,HMOX1,HSP90AA1,HSP90AB1,JUN,JUNB,JUND,KEAP1,MAFF,MAFG,MAP2K3,MAP2K4,MAP2K7,MAP3K7,MAPK1,MAPK14,MGST1,NRAS,PIK3C3,PIK3CD,PIK3R1,PIK3R2,PIK3R3,PIK3R6,PRDX1,PRKC…
4-1BB Signaling in T Lymphocytes	7.92	0.588	0	CHUK,ELP1,IKBKB,IKBKE,JUN,MAP2K4,MAP3K14,MAPK1,MAPK14,NFKB2,NFKBIA,NFKBIB,NFKBID,NFKBIE,REL,RELA,RELB,TNFRSF9,TNFSF9,TRAF1
ATM Signaling	7.8	0.39	-0.539	ABL1,ATF1,ATF4,ATM,CBX1,CBX3,CDK2,CDKN1A,CREB1,CREB3L4,CREB5,CREBBP,GADD45A,GADD45B,H2AX,JUN,MAP2K4,MAPK14,MDM4,MRE11,NBN,NFKBIA,PPM1D,PPM1L,PPP2CA,PPP2CB,PPP2R2D,PPP2R5A,PPP2R5C,RAD50,RBBP8,RNF168,RNF8,SMC1A,SUV39H1,TDP1,TP53BP1,ZEB1,ZNF420
NF-κB Activation by Viruses	7.72	0.423	-0.73	CD4,CHUK,CXCR5,EIF2AK2,ELP1,IKBKB,IKBKE,ITGA6,LCK,MAP3K14,MAPK1,NFKB2,NFKBIA,NFKBIB,NFKBID,NFKBIE,NRAS,PIK3C3,PIK3CD,PIK3R1,PIK3R2,PIK3R3,PIK3R6,PRKCD,PRKCE,RAP2B,RASD1,REL,RELA,RELB,RIPK1,RRAS,TBP
TNFR1 Signaling	7.55	0.49	-0.853	BIRC2,CASP2,CASP6,CDC42,CHUK,CYCS,FADD,FOS,IKBKB,IKBKE,JUN,MADD,MAP2K4,MAP3K14,NFKB2,NFKBIA,NFKBIB,NFKBID,NFKBIE,PAK1,REL,RELA,RELB,RIPK1,TNFAIP3
RANK Signaling in Osteoclasts	7.44	0.396	-0.557	BIRC2,CALM1 (includes others),CHP1,CHUK,ELP1,FOS,IKBKB,IKBKE,JUN,MAP2K4,MAP2K7,MAP3K14,MAP3K2,MAP3K3,MAP3K4,MAP3K7,MAP3K8,MAPK1,MAPK14,NFKB2,NFKBIA,NFKBIB,NFKBID,NFKBIE,PIK3C3,PIK3CD,PIK3R1,PIK3R2,PIK3R3,PIK3R6,REL,RELA,RELB,SRC,TAB2,TRAF6
tRNA Charging	7.35	0.538	4.146	AARS1,AARS2,DARS1,DARS2,EARS2,EPRS1,FARSA,FARSB,HARS2,IARS1,IARS2,LARS1,MARS2,NARS1,NARS2,PARS2,RARS1,SARS1,TARS2,TARS3,WARS1
Phagosome Maturation	7.19	0.329	NA	ATP6AP2,ATP6V0A2,ATP6V0B,ATP6V0C,ATP6V0E1,ATP6V1C1,ATP6V1E1,ATP6V1F,BET1L,CALR,CTSA,CTSD,CTSH,CTSL,CTSS,CTSZ,CYBB,DCTN4,DYNC1H1,GOSR2,GPAA1,HLA-A,HLA-F,M6PR,MR1,NAPA,NAPB,NCF1,NCF2,PIK3C3,PRDX1,PRDX5,RAB5A,RAB5B,RAB5C,RAC1,STX16,STX1A,TUBA1A,TUBA1B,TUBA1C,TUBA4A,TUBB2A,TUBB4B,TUBB6,TUBD1,VAMP2,VAMP3,VPS33A,VPS37B,VPS41,VTI1A
TWEAK Signaling	7.07	0.541	1.886	BAG4,BIRC2,CASP6,CHUK,CYCS,FADD,IKBKB,IKBKE,MAP3K14,NFKB2,NFKBIA,NFKBIB,NFKBID,NFKBIE,REL,RELA,RELB,RIPK1,TRAF1,TRAF3
Prostate Cancer Signaling	7	0.36	NA	ABL1,ATF4,BAD,CDK2,CDKN1A,CDKN1B,CHUK,CREB1,CREB3L4,CREB5,CREBBP,E2F1,E2F4,FOXO1,GSTP1,HDAC1,HDAC3,HDAC5,HSP90AA1,HSP90AB1,MAPK1,NFKB2,NFKBIA,NFKBIB,NFKBID,NFKBIE,NRAS,PIK3C3,PIK3CD,PIK3R1,PIK3R2,PIK3R3,PIK3R6,RAP2B,RASD1,RBL2,REL,RELA,RELB,RRAS,SUV39H1
Hypoxia Signaling in the Cardiovascular System	6.85	0.408	-2.668	ATF4,ATM,CDC34,COPS5,CREB1,CREB3L4,CREB5,CREBBP,EP300,HIF1A,HIF1AN,HSP90AA1,HSP90AB1,JUN,LDHA,NFKBIA,NFKBIB,NFKBID,NFKBIE,UBE2A,UBE2B,UBE2D3,UBE2J1,UBE2J2,UBE2R2,UBE2S,UBE2T,UBE2V1,UBE2V2,UBE2Z,VEGFA
IL-17A Signaling in Fibroblasts	6.81	0.526	NA	CEBPB,CEBPD,CHUK,FOS,IKBKB,IKBKE,JUN,MAP3K7,MAPK1,MAPK14,NFKB2,NFKBIA,NFKBIB,NFKBID,NFKBIE,NFKBIZ,REL,RELA,RELB,TRAF6
TNFR2 Signaling	6.77	0.562	-1.291	BIRC2,CHUK,FOS,IKBKB,IKBKE,JUN,MAP2K4,MAP3K14,NFKB2,NFKBIA,NFKBIB,NFKBID,NFKBIE,REL,RELA,RELB,TNFAIP3,TRAF1
IL-6 Signaling	6.69	0.341	-2.082	CD14,CEBPB,CHUK,CSNK2A1,ELP1,FOS,IKBKB,IKBKE,IL1B,IL1RN,JUN,MAP2K3,MAP2K4,MAP2K7,MAP3K14,MAP3K7,MAP4K4,MAPK1,MAPK14,MAPKAPK2,MCL1,NFKB2,NFKBIA,NFKBIB,NFKBID,NFKBIE,NRAS,PIK3C3,PIK3CD,PIK3R1,PIK3R2,PIK3R3,PIK3R6,RAP2B,RASD1,REL,RELA,RELB,RRAS,SOCS3,SRF,TAB1,TRAF6,VEGFA
PPAR Signaling	6.37	0.355	1.029	CHUK,CREBBP,ELP1,EP300,FOS,HSP90AA1,HSP90AB1,IKBKB,IKBKE,IL1B,IL1RN,JUN,MAP3K14,MAP3K7,MAP4K4,MAPK1,NCOR2,NFKB2,NFKBIA,NFKBIB,NFKBID,NFKBIE,NRAS,NRIP1,PTGS2,RAP2B,RASD1,REL,RELA,RELB,RRAS,RXRA,SCAND1,SNW1,SRA1,STAT5B,TAB1,TRAF6
CD27 Signaling in Lymphocytes	6.37	0.439	0	BCL2L1,CHUK,CYCS,ELP1,FOS,IKBKB,IKBKE,JUN,MAP2K3,MAP2K4,MAP2K7,MAP3K14,MAP3K2,MAP3K3,MAP3K4,MAP3K7,MAP3K8,NFKB2,NFKBIA,NFKBIB,NFKBID,NFKBIE,REL,RELA,RELB
Molecular Mechanisms of Cancer	6.3	0.247	NA	ABL1,ARHGEF3,ATM,BAD,BAK1,BBC3,BCL2L1,BIRC2,BMPR1A,CASP6,CCND3,CDC42,CDK11A,CDK11B,CDK12,CDK16,CDK2,CDK4,CDKN1A,CDKN1B,CDKN2C,CDKN2D,CREBBP,CYCS,E2F1,E2F4,EP300,FADD,FNBP1,FOS,FOXO1,FYN,GAB2,GNA12,GNA13,GNA15,GNAI2,GNAS,GNB1L,HDAC1,HDAC3,HDAC5,HIF1A,ITGA5,ITGA6,ITGAE,ITGAX,JUN,LAMTOR3,MAP2K3,MAP2K4,MAP3K7,MAPK1,MAPK14,MAX,NBN,NFKB2,NFKBIA,NFKBIB,NFKBID,NFKBIE,NLK,NOTCH1,NRAS,PAK1,PIK3C3,PIK3CD,PI…
PEDF Signaling	6.25	0.381	-0.6	BCL2L1,CHUK,IKBKB,IKBKE,MAPK1,MAPK14,NFKB2,NFKBIA,NFKBIB,NFKBID,NFKBIE,NRAS,PIK3C3,PIK3CD,PIK3R1,PIK3R2,PIK3R3,PIK3R6,PNPLA2,RAC1,RAP2B,RASD1,REL,RELA,RELB,RHOA,RRAS,SOD2,SRF,TCF4,TCF7L2,ZEB1
IL-1 Signaling	6.23	0.365	-0.962	CHUK,ELP1,FOS,GNA12,GNA13,GNA15,GNAI2,GNAS,GNB1L,IKBKB,IKBKE,IRAK1,IRAK4,JUN,MAP2K3,MAP2K4,MAP2K7,MAP3K14,MAP3K7,MAPK1,MAPK14,NFKB2,NFKBIA,NFKBIB,NFKBID,NFKBIE,PRKACB,PRKAR1A,PRKAR2A,REL,RELA,RELB,TAB1,TAB2,TRAF6
Toll-like Receptor Signaling	6	0.385	-0.655	CD14,CHUK,EIF2AK2,FOS,IKBKB,IL1B,IL1RN,IRAK1,IRAK4,JUN,MAP2K3,MAP2K4,MAP3K14,MAP3K7,MAP4K4,MAPK1,MAPK14,NFKB2,NFKBIA,REL,RELA,RELB,TAB1,TAB2,TICAM1,TNFAIP3,TRAF1,TRAF4,TRAF6,UBC
Role of PKR in Interferon Induction and Antiviral Response	5.97	0.324	0.48	CHUK,CYCS,DNAJC3,E2F1,EIF2AK2,EIF2S1,ELP1,FADD,FOS,HSP90AA1,HSP90AB1,HSPA14,HSPA5,HSPA9,IFNG,IFNGR2,IKBKB,IKBKE,IL1B,IRF1,IRF3,JUN,MAP2K3,MAP2K4,MAP2K7,MAP3K7,MAPK1,MAPK14,MAVS,NFKB2,NFKBIA,NFKBIB,NFKBID,NFKBIE,NLRP3,PRKRA,PYCARD,REL,RELA,RELB,RIGI,TAB2,TRAF3,TRAF6
Renal Cell Carcinoma Signaling	5.87	0.38	-1.213	CDC42,CREBBP,CUL2,ELOB,ELOC,EP300,ETS1,FH,FOS,HIF1A,JUN,MAPK1,NRAS,PAK1,PIK3C3,PIK3CD,PIK3R1,PIK3R2,PIK3R3,PIK3R6,RAC1,RAP2B,RAPGEF1,RASD1,RBX1,RRAS,SLC2A1,TGFB1,UBC,VEGFA
Hereditary Breast Cancer Signaling	5.81	0.317	NA	ATM,BRD7,CCND3,CDK4,CDKN1A,CREBBP,DDB2,E2F1,EP300,FANCE,FANCF,GADD45A,GADD45B,H2AX,HDAC1,HDAC3,HDAC5,HLTF,MRE11,MSH2,NBN,NRAS,PALB2,PIK3C3,PIK3CD,PIK3R1,PIK3R2,PIK3R3,PIK3R6,POLR2A,POLR2B,POLR2D,POLR2E,POLR2J2/POLR2J3,RAD50,RAP2B,RASD1,RFC5,RPA1,RRAS,SMARCA2,SMARCA4,SMARCD2,UBC,XPC
Angiopoietin Signaling	5.74	0.382	-0.894	BAD,CHUK,DOK2,ELP1,FOXO1,IKBKB,IKBKE,NCK1,NFKB2,NFKBIA,NFKBIB,NFKBID,NFKBIE,NRAS,PAK1,PIK3C3,PIK3CD,PIK3R1,PIK3R2,PIK3R3,PIK3R6,RAP2B,RASD1,REL,RELA,RELB,RRAS,STAT5B,TNIP1
Germ Cell-Sertoli Cell Junction Signaling	5.69	0.3	NA	AFDN,CDC42,CFL2,EPN1,FNBP1,ITGA6,JUP,KEAP1,MAP2K3,MAP2K4,MAP2K7,MAP3K14,MAP3K2,MAP3K3,MAP3K4,MAP3K7,MAP3K8,MAPK1,MAPK14,NECTIN3,NRAS,PAK1,PIK3C3,PIK3CD,PIK3R1,PIK3R2,PIK3R3,PIK3R6,PLS1,RAB8B,RAC1,RAP2B,RASD1,RHOA,RHOB,RHOC,RHOF,RHOG,RHOQ,RRAS,SRC,TGFB1,TUBA1A,TUBA1B,TUBA1C,TUBA4A,TUBB2A,TUBB4B,TUBB6,WASL,ZYX
NGF Signaling	5.42	0.325	-1.183	ATF4,CDC42,CHUK,CREB1,CREB3L4,CREB5,CREBBP,IKBKB,IKBKE,MAP2K4,MAP3K14,MAP3K2,MAP3K3,MAP3K4,MAP3K7,MAP3K8,MAPK1,NFKB2,NRAS,PIK3C3,PIK3CD,PIK3R1,PIK3R2,PIK3R3,PIK3R6,PRKCD,RAC1,RAP2B,RASD1,REL,RELA,RELB,RHOA,RHOG,RPS6KA3,RRAS,SMPD2,TRAF4,TRAF6
Ribonucleotide Reductase Signaling Pathway	5.32	0.294	0.143	ATF4,ATM,BAD,BRD7,BTRC,CDC34,CDK2,CDK4,CDKN1A,CREB1,CREB3L4,CREB5,CREBBP,CUL1,E2F1,E2F4,EIF4EBP1,FOS,GNB1L,H3-3A/H3-3B,HIF1A,HLTF,JUN,MAP2K4,MAPK1,MAPK14,NFKB2,NFYB,NRAS,PARP1,PARP16,PARP4,PARP6,PARP8,PIK3C3,PIK3CD,PIK3R1,PIK3R2,PIK3R3,PIK3R6,SETD2,SKP2,SMARCA2,SMARCA4,SMARCD2,SRC,TBRG4,TIPARP,VEGFA,YBX1
Estrogen Receptor Signaling	5.31	0.242	-1.238	ATF4,ATP5F1A,BAD,CCNC,CDKN1A,CFL2,CREB1,CREB3L4,CREB5,CREBBP,CTBP1,DDX5,EIF2B4,EIF2B5,EIF4EBP1,EP300,FBXO32,FOS,FOXO1,GNA12,GNA13,GNA15,GNAI2,GNAS,GNB1L,HDAC3,HIF1A,HNRNPD,HSP90AA1,HSP90AB1,JUN,MAPK1,MED12,MED13,MED13L,MED15,MED16,MED21,MED24,MT-ATP6,MT-CYB,MT-ND1,MT-ND2,MT-ND3,MT-ND4,MT-ND4L,MT-ND5,MT-ND6,MYL12A,NCOA3,NCOR2,NDUFA8,NDUFAF1,NDUFB3,NDUFB5,NDUFB6,NDUFS1,NDUFS2,NDUFS5,NFKB2,NOTCH1,NR…
Nucleotide Excision Repair Pathway	5.26	0.486	NA	CCNH,ERCC1,ERCC3,ERCC4,GTF2H1,GTF2H3,GTF2H5,POLR2A,POLR2B,POLR2D,POLR2E,POLR2J2/POLR2J3,RAD23B,RPA1,RPA2,RPA3,XPC
Role of RIG1-like Receptors in Antiviral Innate Immunity	5.15	0.435	1.155	CHUK,CREBBP,EP300,FADD,IKBKB,IKBKE,IRF3,MAVS,NFKB2,NFKBIA,NFKBIB,NFKBID,NFKBIE,REL,RELA,RELB,RIGI,RIPK1,TRAF3,TRAF6
RAR Activation	5.13	0.278	NA	AKR1B1,BRD7,CCNH,CREBBP,CSF2RB,CSNK2A1,DUSP1,EP300,ERCC3,FOS,GTF2H1,GTF2H3,GTF2H5,HLTF,JUN,MAP2K4,MAPK1,MAPK14,MAPKAPK2,NCOR2,NFKB2,NRIP1,NSD1,PARP1,PIK3CD,PIK3R1,PIK3R2,PIK3R3,PNRC1,PRKACB,PRKAR1A,PRKAR2A,PRKCD,PRKCE,PRMT2,RAC1,RARA,RBP7,RDH11,RDH14,REL,RELA,RELB,RXRA,SCAND1,SMAD4,SMAD7,SMARCA2,SMARCA4,SMARCD2,SNW1,SRA1,SRC,STAT5B,TGFB1,TNIP1,VEGFA
Induction of Apoptosis by HIV1	5.11	0.385	0.626	BAK1,BBC3,BCL2L1,BIRC2,CHUK,CYCS,DFFB,ELP1,FADD,IKBKB,IKBKE,MAP2K4,MAP2K7,MAP3K14,NFKB2,NFKBIA,NFKBIB,NFKBID,NFKBIE,REL,RELA,RELB,RIPK1,SLC25A5,TRAF1
Acute Myeloid Leukemia Signaling	4.9	0.341	0	BAD,CSF1R,CSF2RB,CSF3R,EIF4EBP1,IDH1,IDH3G,JUP,MAP2K3,MAP2K4,MAP2K7,MAPK1,NFKB2,NRAS,PIK3C3,PIK3CD,PIK3R1,PIK3R2,PIK3R3,PIK3R6,RAP2B,RARA,RASD1,REL,RELA,RELB,RRAS,SPI1,STAT5B,TCF4,TCF7L2
Apoptosis Signaling	4.87	0.327	-0.378	BAD,BAK1,BCL2A1,BCL2L1,BIRC2,CASP2,CASP6,CHUK,CYCS,DFFB,ELP1,IKBKB,IKBKE,LMNA,MAP2K4,MAP2K7,MAP3K14,MAP4K4,MAPK1,MCL1,NFKB2,NFKBIA,NFKBIB,NFKBID,NFKBIE,NRAS,PARP1,PRKCE,RAP2B,RASD1,REL,RELA,RELB,RRAS
Granzyme A Signaling	4.84	0.36	0.962	H1-0,H1-10,H1-2,H1-3,H1-4,HMGB2,IL1B,LMNB1,MBP,MT-ND1,MT-ND2,MT-ND3,MT-ND4,MT-ND4L,MT-ND5,MT-ND6,NDUFA8,NDUFAF1,NDUFB3,NDUFB5,NDUFB6,NDUFS1,NDUFS2,NDUFS5,PARP1,PRF1,TREX1
IL-8 Signaling	4.79	0.271	-3.355	BCL2L1,CCND3,CDC42,CHUK,CYBB,EIF4EBP1,ELP1,FNBP1,FOS,GNA12,GNA13,GNA15,GNAI2,GNAS,GNB1L,HMOX1,ICAM1,IKBKB,IKBKE,IRAK1,IRAK4,ITGAX,JUN,MAP2K4,MAP4K4,MAPK1,NCF1,NCF2,NFKBIA,NFKBIB,NFKBIE,NRAS,PIK3C3,PIK3CD,PIK3R1,PIK3R2,PIK3R3,PIK3R6,PLD3,PRKCD,PRKCE,PTGS2,RAB11FIP2,RAC1,RAP2B,RASD1,RELA,RHOA,RHOB,RHOC,RHOF,RHOG,RHOQ,RRAS,SRC,TRAF6,VEGFA
Cell Cycle: G1/S Checkpoint Regulation	4.71	0.368	-1.342	ABL1,ATM,BTRC,CCND3,CDC34,CDK2,CDK4,CDKN1A,CDKN1B,CDKN2C,CDKN2D,CUL1,E2F1,E2F4,FOXO1,GNL3,HDAC1,HDAC3,HDAC5,MAX,RBL2,SKP2,SMAD4,SUV39H1,TGFB1
p53 Signaling	4.61	0.327	0	ATM,BBC3,BCL2L1,CASP6,CCNK,CDK2,CDK4,CDKN1A,COQ8A,DRAM1,E2F1,EP300,GADD45A,GADD45B,GNL3,HDAC1,HIF1A,JMY,JUN,MAPK14,MDM4,PIK3C3,PIK3CD,PIK3R1,PIK3R2,PIK3R3,PIK3R6,PMAIP1,PRKDC,TIGAR,TNFRSF10A,TP53BP2
AMPK Signaling	4.61	0.26	0.302	AK2,ATF4,BRD7,CAB39,CDKN1A,CHRNB1,CPT2,CREB1,CREB3L4,CREB5,CREBBP,CRTC2,EEF2K,EIF4EBP1,ELAVL1,EP300,FOXO1,GNA12,GNA13,GNA15,GNAI2,GNAS,GNB1L,GYS1,HLTF,IRS2,LIPE,MAP2K3,MAP3K7,MAPK1,MAPK14,MLYCD,ORAI2,PFKFB3,PHLPP1,PIK3C3,PIK3CD,PIK3R1,PIK3R2,PIK3R3,PIK3R6,PPM1A,PPM1D,PPM1K,PPM1L,PPP2CA,PPP2CB,PPP2R2D,PPP2R5A,PPP2R5C,PRKAB1,PRKACB,PRKAR1A,PRKAR2A,RAB1A,RAB2A,RAB3A,SLC2A1,SMARCA2,SMARCA4,SMARCD2,ST…
Activation of IRF by Cytosolic Pattern Recognition Receptors	4.58	0.369	1.706	CHUK,CREBBP,ELP1,FADD,IFIT2,IKBKB,IKBKE,IRF3,ISG15,JUN,MAP2K4,MAVS,NFKB2,NFKBIA,NFKBIB,NFKBID,NFKBIE,REL,RELA,RELB,RIGI,RIPK1,TRAF3,TRAF6
Coronavirus Pathogenesis Pathway	4.56	0.27	-3.051	ABL1,ADAM9,ATF4,CDK2,CDK4,CHUK,CTSL,DDIT3,E2F1,E2F4,EIF2A,EIF2AK3,EP300,FAU,FOS,FURIN,HDAC1,HDAC3,HDAC5,HIF1A,IFNG,IKBKB,IL1B,IRF3,JUN,KPNB1,MAP2K4,MAPK1,MAPK14,MAVS,NFKB2,NFKBIA,NFKBIB,NFKBID,NFKBIE,NLRP3,NPC1,OAS2,PIK3C3,PTGS2,PYCARD,RBL2,REL,RELA,RELB,RIGI,RIPK1,RPS16,RPS26,SMAD4,STING1,SUV39H1,TGFB1,TICAM1,TRAF3
PPARα/RXRα Activation	4.52	0.272	1.298	ADIPOR1,BCL3,CHUK,CKAP5,CREBBP,ELP1,EP300,GNA15,GNAS,GOT2,HELZ2,HSP90AA1,HSP90AB1,IKBKB,IKBKE,IL1B,JUN,MAP2K3,MAP2K4,MAP2K7,MAP3K14,MAP3K7,MAP4K4,MAPK1,MAPK14,MED12,MED24,MEF2C,NCOA3,NCOR2,NFKB2,NFKBIA,NFKBIB,NFKBID,NFKBIE,NRAS,PLCB3,PLCL2,PRKAB1,PRKACB,PRKAR1A,PRKAR2A,RAP2B,RASD1,REL,RELA,RELB,RRAS,RXRA,SMAD4,STAT5B,TGFB1,TRAF6
NER (Nucleotide Excision Repair, Enhanced Pathway)	4.45	0.317	1.177	CCNH,COPS2,COPS5,COPS7A,COPS7B,COPS8,CUL4A,DDB1,DDB2,EP300,ERCC1,ERCC3,ERCC4,GTF2H1,GTF2H3,GTF2H5,H3-3A/H3-3B,LIG4,POLA2,POLR2A,POLR2B,POLR2D,POLR2E,POLR2J2/POLR2J3,PRIM1,RAD23B,RBX1,RFC5,RPA1,RPA2,RPA3,TOP2B,XPC
Glucocorticoid Receptor Signaling	4.44	0.22	NA	ANXA1,ATP5F1A,BAG1,BCL2L1,BRD7,CCNH,CDKN1A,CHP1,CHUK,CREB1,CREBBP,CSF2RB,DCAF6,DUSP1,ELP1,EP300,ERCC3,FBP1,FKBP5,FOS,GABPA,GTF2A1,GTF2B,GTF2E1,GTF2F1,GTF2F2,GTF2H1,GTF2H3,GTF2H5,H3-3A/H3-3B,HLA-A,HLA-DQA1,HLA-DQB1,HLA-F,HLTF,HSP90AA1,HSP90AB1,HSPA14,HSPA5,HSPA9,ICAM1,IFNG,IKBKB,IKBKE,IL13RA1,IL18R1,IL1B,IL1RN,IL21R,IL4R,IL7R,IRF3,JUN,MAP2K4,MAP2K7,MAP3K14,MAP3K7,MAPK1,MAPK14,MR1,MT-ATP6,MT-CYB,MT…
fMLP Signaling in Neutrophils	4.43	0.298	-1.061	ACTR2,ACTR3,ARPC5,CALM1 (includes others),CDC42,CHP1,CYBB,GNA12,GNA13,GNA15,GNAI2,GNAS,GNB1L,MAPK1,NCF1,NCF2,NFAT5,NFKB2,NFKBIA,NFKBIB,NFKBID,NFKBIE,NRAS,PIK3C3,PIK3CD,PIK3R1,PIK3R2,PIK3R3,PIK3R6,PLCB3,PRKCD,PRKCE,RAC1,RAP2B,RASD1,REL,RELA,RELB,RRAS
CLEAR Signaling Pathway	4.42	0.249	-0.956	ASAH1,ATF4,ATP6AP2,ATP6V0A2,ATP6V0B,ATP6V0C,ATP6V0E1,ATP6V1C1,ATP6V1E1,ATP6V1F,BMPR1A,CHP1,CREB1,CREB3L4,CREB5,CREBBP,CRTC2,CTNS,CTSA,CTSD,DDIT4,EIF2AK3,EP300,GABARAP,GLA,GNB1L,HEXA,HIF1A,HPS3,HPS5,IFI30,IKBKB,LAMTOR3,M6PR,MAPK1,MAPK14,MAPK6,NAGPA,NPRL3,NRAS,PLBD2,PPM1L,PPP2CA,PPP2CB,PPP2R2D,PPP2R5A,PPP2R5C,PRKAB1,PRKCD,PRKCE,PSAP,RAP2B,RASD1,RHEB,RRAS,RXRA,SEH1L,SESN2,SLC38A9,STK11,TFE3,TGFB1,TP…
Death Receptor Signaling	4.38	0.323	1.512	BIRC2,CASP2,CASP6,CHUK,CYCS,DFFB,ELP1,FADD,IKBKB,IKBKE,LMNA,MAP2K4,MAP2K7,MAP3K14,MAP4K4,NFKB2,NFKBIA,NFKBIB,NFKBID,NFKBIE,PARP1,PARP16,PARP4,PARP6,PARP8,REL,RELA,RELB,RIPK1,TIPARP,TNFRSF10A
Macrophage Alternative Activation Signaling Pathway	4.38	0.267	-1.905	ACADM,ACLY,ATF4,CEBPB,CIITA,CREB1,CREB3L4,CREB5,CREBBP,CSF1,CSF1R,DUSP1,EIF4EBP1,FCER1A,FCER1G,FOS,GNB1L,H3-3A/H3-3B,HLA-DQA1,HLA-DQB1,IL13RA1,IL1B,IL1RN,IL4R,IRF5,IRS2,JUN,KDM6B,KLF4,MAPK1,MAPK14,NFKB2,NFKBIA,NFKBIB,NFKBID,NFKBIE,NR1H2,NR3C1,PIK3C3,PIK3CD,PIK3R1,PIK3R2,PIK3R3,PIK3R6,REL,RELA,RELB,RXRA,SCARB1,SOCS3,SYK,TGFB1,TSC22D3,ZC3H12A
Xenobiotic Metabolism Signaling	4.37	0.247	NA	AHR,ALDH18A1,ALDH1B1,ALDH2,ALDH3A2,ALDH3B1,ALDH5A1,CAMK1,CES2,CES4A,CHST15,CHST7,CREBBP,DNAJC7,EIF2AK3,EP300,FTL,GCLC,GSTK1,GSTO2,GSTP1,HDAC5,HMOX1,HS2ST1,HS3ST3B1,HSP90AA1,HSP90AB1,IL1B,KEAP1,MAP2K3,MAP2K4,MAP2K7,MAP3K14,MAP3K2,MAP3K3,MAP3K4,MAP3K7,MAP3K8,MAPK1,MAPK14,MGST1,NCOR2,NDST1,NFKB2,NRAS,NRIP1,PIK3C3,PIK3CD,PIK3R1,PIK3R2,PIK3R3,PIK3R6,PPM1L,PPP2CA,PPP2CB,PPP2R2D,PPP2R5A,PPP2R5C,PRKCD,PR…
HGF Signaling	4.34	0.295	-1.461	CDC42,CDK2,CDKN1A,CRKL,ELF1,ELF2,ELF4,ETS1,FOS,ITGA5,ITGA6,ITGAE,ITGAX,JUN,MAP2K4,MAP2K7,MAP3K14,MAP3K2,MAP3K3,MAP3K4,MAP3K7,MAP3K8,MAPK1,NRAS,PAK1,PIK3C3,PIK3CD,PIK3R1,PIK3R2,PIK3R3,PIK3R6,PRKCD,PRKCE,PTGS2,RAC1,RAP2B,RAPGEF1,RASD1,RRAS
Ferroptosis Signaling Pathway	4.34	0.295	0.164	ARF1,ARF6,ATF4,CDKN1A,CTH,CYBB,EIF2A,EIF2AK3,FTH1,FTL,G3BP1,GCH1,GCLC,H2AC20,H2AX,H2AZ2,H2BC12,H2BC5,H2BC8,HMOX1,IREB2,KEAP1,MACROH2A1,MAPK1,NFS1,NRAS,PRKAB1,RAP2B,RASD1,RBL2,RRAS,SAT1,SLC11A2,SLC39A14,SLC3A2,SQSTM1,SREBF2,TFRC,VDAC2
Mitotic Roles of Polo-Like Kinase	4.33	0.358	0.832	ANAPC1,ANAPC4,ANAPC5,ANAPC7,CDC16,CDC23,CDC26,CDC7,FBXO5,FZR1,HSP90AA1,HSP90AB1,PLK2,PLK3,PPM1L,PPP2CA,PPP2CB,PPP2R2D,PPP2R5A,PPP2R5C,PRC1,SLK,SMC1A,TGFB1
MSP-RON Signaling In Macrophages Pathway	4.3	0.303	-0.343	ATF4,CHUK,CIITA,CREB1,CREB3L4,CREB5,CREBBP,ETV3,FOS,GAB2,HLA-DQA1,HLA-DQB1,IFNG,IFNGR2,IKBKB,IKBKE,JUN,MAPK1,NFKB2,NFKBIZ,NRAS,PIK3C3,PIK3CD,PIK3R1,PIK3R2,PIK3R3,PIK3R6,PTGS2,RAP2B,RASD1,REL,RELA,RELB,RRAS,SOCS3,ST14
NOD1/2 Signaling Pathway	4.29	0.27	-3	BIRC2,CARD9,CHUK,ELP1,FOS,HSP90AA1,HSP90AB1,HSPA14,HSPA5,HSPA9,IFNG,IKBKB,IKBKE,IL1B,IRF3,IRF5,JUN,MAP2K3,MAP2K4,MAP2K7,MAP3K14,MAP3K7,MAP3K8,MAP4K4,MAPK1,MAPK14,MAPKAPK2,MAVS,NFKB2,NFKBIA,NFKBIB,NFKBID,NFKBIE,NLRP3,NOD2,OSM,PYCARD,RAC1,RELA,RIGI,RIPK2,SLC15A3,TAB2,TAB3,TGFB1,TNFAIP3,TNFSF13,TNFSF13B,TNFSF9,TRAF3,TRAF6
DNA Double-Strand Break Repair by Non-Homologous End Joining	4.26	0.643	NA	ATM,LIG4,MRE11,NBN,PARP1,PRKDC,RAD50,XRCC4,XRCC5
Acute Phase Response Signaling	4.24	0.27	-0.949	C1QA,C1QB,C3,CEBPB,CHUK,ELP1,FOS,FTL,HMOX1,IKBKB,IKBKE,IL1B,IL1RN,IRAK1,ITIH4,JUN,MAP2K3,MAP2K4,MAP2K7,MAP3K14,MAP3K7,MAPK1,MAPK14,NFKB2,NFKBIA,NFKBIB,NFKBID,NFKBIE,NOLC1,NR3C1,NRAS,OSM,PIK3CD,PIK3R1,PIK3R2,PIK3R3,RAP2B,RASD1,RBP7,REL,RELA,RELB,RIPK1,RRAS,SERPINA1,SOCS3,SOD2,TAB1,TCF4,TRAF6
PI3K/AKT Signaling	4.2	0.265	-1.859	BAD,BCL2L1,CDKN1A,CDKN1B,CHUK,CSF2RB,EIF4EBP1,ELP1,FOXO1,GAB2,GYS1,HSP90AA1,HSP90AB1,IKBKB,IKBKE,IL13RA1,IL18R1,IL21R,IL4R,IL7R,INPP5B,ITGA5,ITGA6,ITGAE,ITGAX,MAP3K8,MAPK1,MCL1,NFKB2,NFKBIA,NFKBIB,NFKBID,NFKBIE,NRAS,PIK3CD,PIK3R1,PIK3R2,PIK3R3,PPM1L,PPP2CA,PPP2CB,PPP2R2D,PPP2R5A,PPP2R5C,PTGS2,RAP2B,RASD1,REL,RELA,RELB,RHEB,RRAS,YWHAZ
Leucine Degradation I	4.2	0.778	1.89	ACADM,AUH,BCAT1,BCAT2,HMGCL,IVD,MCCC2
3-phosphoinositide Biosynthesis	4.19	0.263	0.885	CDIPT,DOT1L,DUSP1,DUSP10,DUSP28,DUSP4,DUSP5,DUSP6,FIG4,HACD2,INPP5B,MINPP1,MTMR4,NOCT,NUDT1,NUDT15,NUDT3,NUDT4,NUDT5,PI4K2A,PI4K2B,PIK3C3,PIK3CD,PIK3R1,PIK3R2,PIK3R3,PIK3R6,PIP4K2A,PIP5K1A,PPM1K,PPM1L,PPP1R14B,PPP1R8,PPP2CA,PPP2CB,PPP2R5A,PPP2R5C,PPP5C,PPTC7,PRUNE1,PTPN1,PTPN2,PTPN22,PTPN7,PTPRC,PXYLP1,SACM1L,SGPP1,SIRPA,SOCS3,SSH1,STYX,UBLCP1,WBP11
Cyclins and Cell Cycle Regulation	4.19	0.329	1.213	ABL1,ATM,BTRC,CCND3,CCNH,CDC34,CDK2,CDK4,CDKN1A,CDKN1B,CDKN2C,CDKN2D,CUL1,E2F1,E2F4,HDAC1,HDAC3,HDAC5,PPM1L,PPP2CA,PPP2CB,PPP2R2D,PPP2R5A,PPP2R5C,RBL2,SKP2,SUV39H1,TGFB1
Inhibition of ARE-Mediated mRNA Degradation Pathway	4.18	0.278	-1	AGO2,CNOT1,CNOT11,CNOT6,DCP1A,DDX6,DIS3L,EDC3,EXOSC10,EXOSC2,EXOSC3,EXOSC6,EXOSC8,MAP3K7,MAPK1,MAPK14,MAPK6,MAPKAPK2,PAPOLG,PPM1L,PPP2CA,PPP2CB,PPP2R2D,PPP2R5A,PPP2R5C,PRKACB,PRKAR1A,PRKAR2A,PSMA5,PSMA7,PSMB1,PSMB5,PSMB6,PSMC1,PSMD10,PSMD7,PSME4,TIA1,TNFSF13,TNFSF13B,TNFSF9,YWHAZ,ZFP36,ZFP36L1,ZNF331
Estrogen-Dependent Breast Cancer Signaling	4.16	0.333	-1.091	ATF4,CREB1,CREB3L4,CREB5,CREBBP,FOS,HSD17B1,HSD17B4,HSD17B7,JUN,MAPK1,NFKB2,NRAS,PIK3C3,PIK3CD,PIK3R1,PIK3R2,PIK3R3,PIK3R6,RAP2B,RASD1,REL,RELA,RELB,RRAS,SRC,STAT5B
IL-12 Signaling and Production in Macrophages	4.1	0.254	-0.516	APOL1,C3,CALM1 (includes others),CD47,CEBPB,CHUK,CXCR3,ELP1,EP300,FCGR2A,FOS,GATA3,H3-3A/H3-3B,HDAC3,IFNG,IKBKB,IKBKE,IRF1,IRF3,IRF5,IRF8,JMJD6,JUN,LCK,LYZ,MAP2K3,MAP3K8,MAPK1,MAPK14,NFAT5,NFIL3,NFKB2,NOD2,PCYOX1,PIK3C3,PIK3CD,PIK3R1,PIK3R2,PIK3R3,PIK3R6,POU2F2,PRKAB1,PRKCD,PRKCE,PRKDC,RAC1,REL,RELA,RELB,RIGI,RIPK2,RXRA,S100A8,SERPINA1,SOCS3,SPI1,TGFB1,TRAF6,VDR,XRCC5
Pancreatic Adenocarcinoma Signaling	4.09	0.294	-0.816	ABL1,BAD,BCL2L1,CDC42,CDK2,CDK4,CDKN1A,CDKN1B,E2F1,E2F4,HDAC1,HDAC3,HDAC5,HMOX1,MAP2K4,MAPK1,NFKB2,NOTCH1,PIK3C3,PIK3CD,PIK3R1,PIK3R2,PIK3R3,PIK3R6,PLD3,PTGS2,RAC1,RALBP1,RALGDS,RBL2,REL,RELA,RELB,SMAD4,SUV39H1,TGFB1,VEGFA
Telomerase Signaling	4.09	0.306	-0.626	ABL1,CDKN1A,DKC1,E2F1,ELF1,ELF2,ELF4,ETS1,HDAC1,HDAC3,HDAC5,HSP90AA1,HSP90AB1,MAPK1,NRAS,PIK3C3,PIK3CD,PIK3R1,PIK3R2,PIK3R3,PIK3R6,POT1,PPM1L,PPP2CA,PPP2CB,PPP2R2D,PPP2R5A,PPP2R5C,RAP2B,RASD1,RRAS,TERF2,TPP1
Endocannabinoid Cancer Inhibition Pathway	3.91	0.279	0.469	ATF4,BAD,CASP2,CASP6,CCND3,CDKN1A,CDKN1B,CREB1,CREB3L4,CREB5,CREBBP,DDIT3,EIF2A,GNA13,GNAI2,GNB1L,HIF1A,MAP2K3,MAP2K4,MAP2K7,MAPK1,MAPK14,NSMAF,PIK3C3,PIK3CD,PIK3R1,PIK3R2,PIK3R3,PIK3R6,PRKAB1,PRKACB,PRKAR1A,PRKAR2A,RHOA,SMPD2,SRC,TCF4,TCF7L2,TRPV1,VEGFA,VIM
Macropinocytosis Signaling	3.8	0.329	-2.4	ANKFY1,ARF6,CD14,CDC42,CSF1,CSF1R,ITGA5,NRAS,PAK1,PIK3C3,PIK3CD,PIK3R1,PIK3R2,PIK3R3,PIK3R6,PRKCD,PRKCE,RAB34,RAB5A,RAC1,RAP2B,RASD1,RHOA,RRAS,SRC
Insulin Secretion Signaling Pathway	3.8	0.243	0.124	AGO2,ATF4,BET1L,CLCN3,CREB1,CREB3L4,CREB5,CREBBP,CRTC2,DLD,EIF1,EIF2A,EIF2AK3,EIF2B4,EIF2B5,EIF2S1,EIF2S2,EIF4A2,EIF4EBP1,EIF4G2,FURIN,FYN,GNA15,GNAS,GOSR2,GPAA1,HCK,KLF11,LCK,LYN,MAPK1,MAPK14,NAPA,NAPB,PABPC1,PDHA1,PDHB,PDHX,PIK3C3,PIK3CD,PIK3R1,PIK3R2,PIK3R3,PIK3R6,PLCB3,PLCL2,PRKACB,PRKAR1A,PRKAR2A,PRKCD,PRKCE,SEC61B,SLC2A1,SLC2A3,SPCS2,SRC,SRP54,SRP72,SRP9,SSR1,STAT5B,STX16,STX1A,VAMP2,VAMP3,…
Huntington's Disease Signaling	3.76	0.24	-0.209	ATF4,ATP5F1A,BCL2L1,BET1L,CASP2,CASP6,CLTB,CREB1,CREB3L4,CREB5,CREBBP,CTSD,CYCS,DNAJB1,DNM2,EP300,GNA15,GNB1L,GOSR2,GPAA1,HDAC1,HDAC3,HDAC5,HSPA14,HSPA5,HSPA9,IFT57,JUN,MAP2K4,MAP2K7,MAPK1,NAPA,NAPB,NCOR2,PIK3C3,PIK3CD,PIK3R1,PIK3R2,PIK3R3,PIK3R6,PLCB3,POLR2A,POLR2B,POLR2D,POLR2E,POLR2J2/POLR2J3,PRKCD,PRKCE,PSMA5,PSMA7,PSMB1,PSMB5,PSMB6,PSMC1,PSMD10,PSMD7,PSME4,SDHC,SDHD,SGK1,STX16,STX1A,TBP,UBC,…
Fcγ Receptor-mediated Phagocytosis in Macrophages and Monocytes	3.75	0.309	-1.671	ACTR2,ACTR3,ARF6,ARPC5,CDC42,EZR,FCGR2A,FYN,GAB2,HCK,HMOX1,LYN,MAPK1,MYO5A,NCF1,NCK1,NCK2,PAK1,PIK3R1,PIK3R2,PIK3R3,PIP5K1A,PLD3,PRKCD,PRKCE,RAC1,SRC,SYK,VAMP3
Aryl Hydrocarbon Receptor Signaling	3.74	0.27	-0.18	AHR,ALDH18A1,ALDH1B1,ALDH2,ALDH3A2,ALDH3B1,ALDH5A1,ATM,CCND3,CDK2,CDK4,CDKN1A,CDKN1B,CTSD,E2F1,EP300,FOS,GSTK1,GSTO2,GSTP1,HSP90AA1,HSP90AB1,IL1B,JUN,MAPK1,MGST1,NCOA3,NCOR2,NFIC,NFIX,NFKB2,NRIP1,RARA,RBL2,REL,RELA,RELB,RXRA,SLC35A2,SMARCA4,SRC,TGFB1,TRIP11
MSP-RON Signaling In Cancer Cells Pathway	3.74	0.279	-2.795	ATF4,CREB1,CREB3L4,CREB5,CREBBP,CSF2RB,ELF1,ELF2,ELF4,ETS1,FOS,HIF1A,ITGA6,JUN,MAPK1,NFKB2,NFKBIA,NRAS,PIK3C3,PIK3CD,PIK3R1,PIK3R2,PIK3R3,PIK3R6,PLAUR,RAP2B,RASD1,REL,RELA,RELB,RPS6KA3,RRAS,SRC,ST14,TCF4,TCF7L2,VEGFA,VIM,YWHAZ
Macrophage Classical Activation Signaling Pathway	3.69	0.259	-3.244	CD14,CD86,CHUK,CIITA,CYBB,DLD,EZH2,GBP4,HIF1A,HLA-DQA1,HLA-DQB1,IFNG,IFNGR2,IKBKB,IL13RA1,IL1B,IRAK1,IRAK4,IRF1,IRF3,IRF5,IRF8,JARID2,MAP3K7,MT-CO1,NCF2,NDUFS1,NFKB2,NFKBIA,NFKBIB,NFKBID,NFKBIE,OSM,PDHA1,PDHB,PDHX,RBBP4,RELA,SDHC,SDHD,SOCS3,SPI1,STK38,TGFB1,TICAM1,TNFSF13,TNFSF13B,TNFSF9,TRAF6
Glioma Invasiveness Signaling	3.67	0.329	-1.528	CD44,CDC42,FNBP1,MAPK1,NRAS,PIK3C3,PIK3CD,PIK3R1,PIK3R2,PIK3R3,PIK3R6,PLAUR,RAC1,RAP2B,RASD1,RHOA,RHOB,RHOC,RHOF,RHOG,RHOQ,RRAS,TIMP1,TIMP2
RAC Signaling	3.62	0.277	-1.616	ACTR2,ACTR3,ARPC5,BAIAP2,CD44,CDC42,CFL2,CYBB,ITGA5,ITGA6,ITGAE,ITGAX,JUN,MAP2K4,MAP2K7,MAPK1,NCF1,NCF2,NFKB2,NRAS,PAK1,PIK3C3,PIK3CD,PIK3R1,PIK3R2,PIK3R3,PIK3R6,PIP4K2A,PIP5K1A,RAC1,RAP2B,RASD1,REL,RELA,RELB,RHOA,RRAS,TIAM1
ERK/MAPK Signaling	3.61	0.251	-0.866	ATF1,ATF4,BAD,CREB1,CREB3L4,CREB5,CREBBP,CRKL,DUSP1,DUSP4,DUSP6,EIF4EBP1,ELF1,ELF2,ELF4,ETS1,FOS,FYN,H3-3A/H3-3B,ITGA5,ITGA6,ITGAE,ITGAX,KSR1,LAMTOR3,MAPK1,MKNK2,NRAS,PAK1,PIK3C3,PIK3CD,PIK3R1,PIK3R2,PIK3R3,PIK3R6,PPM1L,PPP1R14B,PPP2CA,PPP2CB,PPP2R5A,PPP2R5C,PRKACB,PRKAR1A,PRKAR2A,PRKCD,PRKCE,RAC1,RAP2B,RAPGEF1,RASD1,RRAS,SRC,SRF,YWHAZ
Role of IL-17A in Arthritis	3.57	0.351	NA	MAP2K3,MAP2K4,MAPK1,MAPK14,MAPKAPK2,NFKB2,NFKBIA,NFKBIB,NFKBID,NFKBIE,PIK3C3,PIK3CD,PIK3R1,PIK3R2,PIK3R3,PIK3R6,PTGS2,REL,RELA,RELB
Gα12/13 Signaling	3.57	0.278	-0.928	BTK,CDC42,CDH24,CHUK,ELP1,GNA12,GNA13,IKBKB,IKBKE,JUN,LPAR5,MAP2K4,MAP2K7,MAPK1,MEF2C,MEF2D,MYL12A,NFKB2,NFKBIA,NFKBIB,NFKBID,NFKBIE,NRAS,PIK3C3,PIK3CD,PIK3R1,PIK3R2,PIK3R3,PIK3R6,RAP2B,RASD1,REL,RELA,RELB,RHOA,RRAS,SRC
Chronic Myeloid Leukemia Signaling	3.51	0.237	-1.231	ABL1,BAD,BCL2L1,CALM1 (includes others),CCND3,CDK4,CDKN1A,CDKN1B,CHP1,CHUK,CRKL,CTBP1,E2F1,E2F4,FOS,GAB2,GNB1L,HCK,HDAC1,HDAC3,HDAC5,HNRNPA1,HSP90AA1,HSP90AB1,IKBKB,IKBKE,IRF8,JUN,KLF4,MAPK1,MCL1,NFAT5,NFKB2,NOTCH1,NRAS,PCBP2,PIK3C3,PIK3CD,PIK3R1,PIK3R2,PIK3R3,PIK3R6,PLCB3,PLCL2,PRKAB1,PTCH1,RAC1,RAP2B,RASD1,RBL2,REL,RELA,RELB,RRAS,SKP2,SMAD4,STAT5B,SUV39H1,TCF4,TCF7L2,TGFB1,TRIB2,WNT1,WNT10A,WNT…
IL-3 Signaling	3.5	0.316	-1.225	BAD,CHP1,CRKL,CSF2RB,FOS,FOXO1,GAB2,JUN,MAPK1,NRAS,PAK1,PIK3C3,PIK3CD,PIK3R1,PIK3R2,PIK3R3,PIK3R6,PRKCD,PRKCE,RAC1,RAP2B,RAPGEF1,RASD1,RRAS,STAT5B
Role of Tissue Factor in Cancer	3.44	0.284	NA	BCL2L1,CDC42,CFL2,CSF1,EGR1,FYN,GNA12,GNA13,GNA15,HCK,IL1B,ITGA6,LCK,LYN,MAPK1,MAPK14,NRAS,PAK1,PIK3C3,PIK3CD,PIK3R1,PIK3R2,PIK3R3,PIK3R6,PLAUR,RAC1,RAP2B,RASD1,RPS6KA3,RRAS,SRC,STAT5B,VEGFA
Apelin Pancreas Signaling Pathway	3.42	0.37	1.291	DDIT3,EIF2AK3,MAP2K4,NFKB2,PIK3C3,PIK3CD,PIK3R1,PIK3R2,PIK3R3,PIK3R6,PRKAB1,PRKACB,PRKAR1A,PRKAR2A,REL,RELA,RELB
Superpathway of Inositol Phosphate Compounds	3.41	0.244	0.714	CDIPT,DOT1L,DUSP1,DUSP10,DUSP28,DUSP4,DUSP5,DUSP6,FIG4,HACD2,INPP5B,IP6K1,ITPKB,MINPP1,MTMR4,NOCT,NUDT1,NUDT15,NUDT3,NUDT4,NUDT5,PI4K2A,PI4K2B,PIK3C3,PIK3CD,PIK3R1,PIK3R2,PIK3R3,PIK3R6,PIP4K2A,PIP5K1A,PLCB3,PPM1K,PPM1L,PPP1R14B,PPP1R8,PPP2CA,PPP2CB,PPP2R5A,PPP2R5C,PPP5C,PPTC7,PRUNE1,PTPN1,PTPN2,PTPN22,PTPN7,PTPRC,PXYLP1,SACM1L,SGPP1,SIRPA,SOCS3,SSH1,STYX,UBLCP1,WBP11
IL-17A Signaling in Airway Cells	3.4	0.328	2.236	CHUK,IKBKB,IKBKE,MAP2K4,MAP3K7,MAPK1,MAPK14,NFKB2,NFKBIA,NFKBIB,NFKBID,NFKBIE,PIK3C3,PIK3CD,PIK3R1,PIK3R2,PIK3R3,PIK3R6,REL,RELA,RELB,TRAF6
Hepatic Fibrosis Signaling Pathway	3.4	0.22	-3.145	ATF4,BRD4,CALM1 (includes others),CCDC88A,CDC42,CDKN1B,CEBPB,CHUK,CREB1,CREB3L4,CREB5,CREBBP,CSNK1G3,CYBB,EZH2,FNBP1,FOS,FOXO1,FTH1,FTL,GNAI2,HIF1A,ICAM1,IKBKB,IKBKE,IL1B,IL1RN,IRAK1,IRAK4,IRS2,ITGA5,ITGA6,ITGAE,ITGAX,JUN,KLF9,MAP2K3,MAP2K4,MAP2K7,MAP3K7,MAPK1,MAPK14,MYL12A,NCF1,NCF2,NFKB2,NFKBIA,NFKBIB,NFKBID,NFKBIE,NRAS,PDCD4,PIK3C3,PIK3CD,PIK3R1,PIK3R2,PIK3R3,PIK3R6,PRKACB,PRKAR1A,PRKAR2A,PRKC…
DNA Methylation and Transcriptional Repression Signaling	3.39	0.286	-1.4	ARID4B,CDK11A,CDK11B,CDK12,CDK16,CDK2,CDK4,CEBPB,CHD3,CHD4,E2F1,E2F4,GADD45A,GADD45B,GATAD2A,H3-3A/H3-3B,HDAC1,MBD1,MBD2,MTA2,RBBP4,RBL2,RELA,SMUG1,SUV39H1,TCF25,TCF4,TET2,TET3,TFE3,ZEB1,ZNF354A
14-3-3-mediated Signaling	3.33	0.276	-0.853	BAD,CDKN1B,EDC3,FOS,FOXO1,JUN,MAP2K4,MAPK1,NRAS,PDCD6IP,PIK3C3,PIK3CD,PIK3R1,PIK3R2,PIK3R3,PIK3R6,PLCB3,PLCL2,PRKCD,PRKCE,RAP2B,RASD1,RRAS,SRC,STK11,STRADA,TUBA1A,TUBA1B,TUBA1C,TUBA4A,TUBB2A,TUBB4B,TUBB6,VIM,YWHAZ
NAD Signaling Pathway	3.33	0.265	-1.183	ACADM,BST1,CEBPB,EIF2AK3,H1-0,H1-10,H1-2,H1-3,H1-4,H2BC12,H2BC5,H2BC8,HIF1A,LDHA,NAMPT,NFKB2,PARP1,PARP16,PARP4,PARP6,PARP8,PIK3C3,PIK3CD,PIK3R1,PIK3R2,PIK3R3,PIK3R6,POLR2A,POLR2B,POLR2D,POLR2E,POLR2J2/POLR2J3,PRKAB1,SIRT5,SLC29A1,SLC7A5,SOD2,TGFB1,TIPARP,VEGFA
IL-9 Signaling	3.32	0.4	0.577	BCL3,IRS2,NFKB2,PIK3C3,PIK3CD,PIK3R1,PIK3R2,PIK3R3,PIK3R6,REL,RELA,RELB,SOCS3,STAT5B
GADD45 Signaling	3.24	0.333	0.894	ATM,CCND3,CDK2,CDK4,CDKN1A,GADD45A,GADD45B,IL1B,MAP2K3,MAP2K4,MAP2K7,MAP3K4,MAPK1,MAPK14,NFKB2,REL,RELA,RELB,SMAD4,TGFB1
Cholecystokinin/Gastrin-mediated Signaling	3.22	0.277	-4.382	CDC42,CREM,EPHA4,FNBP1,FOS,GNA12,GNA13,IL1B,IL1RN,JUN,MAP2K3,MAP2K4,MAPK1,MAPK14,MEF2C,MEF2D,NRAS,PLCB3,PRKCD,PRKCE,PTGS2,RAC1,RAP2B,RASD1,RHOA,RHOB,RHOC,RHOF,RHOG,RHOQ,RRAS,SRC,SRF
Xenobiotic Metabolism General Signaling Pathway	3.22	0.266	-2.795	AHR,CREBBP,EIF2AK3,EP300,FTL,GCLC,GSTK1,GSTO2,GSTP1,HMOX1,KEAP1,MAP2K3,MAP2K4,MAP2K7,MAP3K14,MAP3K2,MAP3K3,MAP3K4,MAP3K7,MAP3K8,MAPK1,MAPK14,MGST1,NR1H2,NRAS,PIK3C3,PIK3CD,PIK3R1,PIK3R2,PIK3R3,PIK3R6,PRKCD,PRKCE,RAP2B,RASD1,RBX1,RRAS,RXRA
Valine Degradation I	3.22	0.476	2.333	ACAD8,ACADSB,AUH,BCAT1,BCAT2,DBT,DLD,HIBADH,HIBCH,HSD17B4
Role of Macrophages, Fibroblasts and Endothelial Cells in Rheumatoid Arthritis	3.21	0.226	NA	ATF4,C5AR1,CALM1 (includes others),CEBPB,CEBPD,CEBPG,CEBPZ,CHP1,CHUK,CREB1,CREB3L4,CREB5,CREBBP,CSF1,CSNK1G3,ELP1,FOS,ICAM1,IKBKB,IKBKE,IL16,IL18R1,IL1B,IL1RN,IRAK1,IRAK4,JUN,LTBR,MAP2K3,MAP2K4,MAP2K7,MAP3K14,MAP3K7,MAPK1,MAPK14,MAPKAPK2,NFAT5,NFKBIA,NFKBIB,NFKBID,NFKBIE,NLK,NRAS,OSM,PIK3C3,PIK3CD,PIK3R1,PIK3R2,PIK3R3,PIK3R6,PLCB3,PLCL2,PRKCD,PRKCE,RAC1,RAP2B,RASD1,RELA,RHOA,RIPK1,RRAS,SOCS3,SRC,…
Neurotrophin/TRK Signaling	3.19	0.308	-0.626	ATF4,CDC42,CREB1,CREB3L4,CREB5,CREBBP,FOS,JUN,MAP2K3,MAP2K4,MAP2K7,MAPK1,NRAS,PIK3C3,PIK3CD,PIK3R1,PIK3R2,PIK3R3,PIK3R6,RAP2B,RASD1,RRAS,SPRY1,SPRY2
IL-7 Signaling Pathway	3.19	0.308	2.236	BAD,BAK1,BCL6,CCND3,CDK2,CDKN1B,CXCR5,FOXO1,FYN,IFNG,IL7R,JUN,LYN,MAPK1,MAPK14,MCL1,PIK3C3,PIK3CD,PIK3R1,PIK3R2,PIK3R3,PIK3R6,SLC2A1,STAT5B
PFKFB4 Signaling Pathway	3.17	0.354	-0.5	ATF4,CREB1,CREB3L4,CREB5,CREBBP,FBP1,GNAS,MAP2K3,MAP2K4,MAP2K7,MAPK1,NCOA3,PRKACB,PRKAR1A,PRKAR2A,TGFB1,TKT
Isoleucine Degradation I	3.14	0.5	1.89	ACAA2,ACAD8,ACADSB,ACAT1,AUH,BCAT1,BCAT2,DLD,HSD17B4
Androgen Signaling	3.13	0.254	-1	CALM1 (includes others),CALR,CCNH,CREBBP,DNAJB1,EP300,ERCC3,GNA12,GNA13,GNA15,GNAI2,GNAS,GNB1L,GTF2A1,GTF2B,GTF2E1,GTF2F1,GTF2F2,GTF2H1,GTF2H3,GTF2H5,H3-3A/H3-3B,HSP90AA1,JUN,KAT7,MAPK1,NFKB2,POLR2A,POLR2B,POLR2D,POLR2E,POLR2J2/POLR2J3,PRKACB,PRKAR1A,PRKAR2A,PRKCD,PRKCE,REL,RELA,RELB,SRC,TAF10,TBP
Tight Junction Signaling	3.13	0.251	NA	AFDN,BET1L,CDC42,CDK4,CLDN15,CPSF2,CPSF3,CSTF1,CSTF2,CSTF3,EPB41,F11R,FOS,GOSR2,GPAA1,JUN,MYH10,NAPA,NAPB,NECTIN3,NFKB2,NUDT21,PPM1L,PPP2CA,PPP2CB,PPP2R2D,PPP2R5A,PPP2R5C,PRKACB,PRKAR1A,PRKAR2A,RAC1,REL,RELA,RELB,RHOA,STX16,STX1A,TGFB1,TIAM1,VAMP2,VAMP3,VAPA,VTI1A,YBX3
Gαq Signaling	3.07	0.253	-1.976	BTK,CALM1 (includes others),CDC42,CHP1,CHUK,FNBP1,GNA12,GNA13,GNA15,GNAI2,GNAS,GNB1L,GYS1,HMOX1,IKBKB,IKBKE,MAPK1,NFKB2,NFKBIA,NFKBIB,NFKBID,NFKBIE,PIK3C3,PIK3CD,PIK3R1,PIK3R2,PIK3R3,PIK3R6,PLCB3,PLD3,PRKCD,PRKCE,RAC1,REL,RELA,RELB,RGS2,RHOA,RHOB,RHOC,RHOF,RHOG,RHOQ
Telomere Extension by Telomerase	3.07	0.533	NA	HNRNPA1,HNRNPA2B1,MRE11,NBN,POT1,RAD50,TERF2,XRCC5
UVA-Induced MAPK Signaling	3.04	0.286	0.277	ATM,BCL2L1,CYCS,FOS,JUN,MAP2K4,MAPK1,MAPK14,NRAS,PARP1,PARP16,PARP4,PARP6,PARP8,PIK3C3,PIK3CD,PIK3R1,PIK3R2,PIK3R3,PIK3R6,PLCB3,PLCL2,RAP2B,RASD1,RPS6KA3,RRAS,SMPD2,TIPARP
Coronavirus Replication Pathway	3.04	0.356	-1	ARCN1,BAG3,COPA,COPB2,COPG1,CTSL,DDX1,HNRNPA1,IFITM3,TUBA1A,TUBA1B,TUBA1C,TUBA4A,TUBB2A,TUBB4B,TUBB6
Role of Pattern Recognition Receptors in Recognition of Bacteria and Viruses	3.02	0.256	-1.512	C1QA,C1QB,C3,C5AR1,CLEC7A,CREB1,EIF2AK2,EIF2S1,IFNG,IL1B,IRF3,MAP2K4,MAPK1,MAVS,NFKB2,NLRP3,NOD2,OAS2,OSM,PIK3C3,PIK3CD,PIK3R1,PIK3R2,PIK3R3,PIK3R6,PRKCD,PRKCE,REL,RELA,RELB,RIGI,RIPK2,RNASEL,SYK,TGFB1,TICAM1,TNFSF13,TNFSF13B,TNFSF9,TRAF6
Role of CHK Proteins in Cell Cycle Checkpoint Control	3	0.328	1.291	ATM,ATMIN,CDK2,CDKN1A,E2F1,E2F4,HUS1,MRE11,NBN,PPM1L,PPP2CA,PPP2CB,PPP2R2D,PPP2R5A,PPP2R5C,RAD1,RAD50,RFC5,RPA1
GDNF Family Ligand-Receptor Interactions	2.97	0.303	-0.655	CDC42,CREB1,DOK1,DOK2,DOK3,FOS,IRS2,JUN,MAP2K4,MAPK1,NCK1,NRAS,PDLIM7,PIK3C3,PIK3CD,PIK3R1,PIK3R2,PIK3R3,PIK3R6,RAC1,RAP2B,RASD1,RRAS
HMGB1 Signaling	2.96	0.251	-3.667	CDC42,FNBP1,FOS,ICAM1,IFNG,IFNGR2,IL1B,JUN,KAT6A,KAT6B,KAT7,MAP2K3,MAP2K4,MAP2K7,MAPK1,MAPK14,NFKB2,NRAS,OSM,PIK3C3,PIK3CD,PIK3R1,PIK3R2,PIK3R3,PIK3R6,RAC1,RAP2B,RASD1,REL,RELA,RELB,RHOA,RHOB,RHOC,RHOF,RHOG,RHOQ,RRAS,TGFB1,TNFSF13,TNFSF13B,TNFSF9
Aldosterone Signaling in Epithelial Cells	2.96	0.25	0.5	DNAJA1,DNAJB1,DNAJB11,DNAJB4,DNAJB6,DNAJB9,DNAJC11,DNAJC14,DNAJC15,DNAJC16,DNAJC17,DNAJC19,DNAJC2,DNAJC21,DNAJC24,DNAJC27,DNAJC3,DNAJC7,DUSP1,HSP90AA1,HSP90AB1,HSPA13,HSPA14,HSPA5,HSPA9,HSPB11,HSPH1,ICMT,MAPK1,PIK3C3,PIK3CD,PIK3R1,PIK3R2,PIK3R3,PIK3R6,PIP4K2A,PIP5K1A,PLCB3,PLCL2,PRKCD,PRKCE,SGK1,SLC9A1
Cell Cycle: G2/M DNA Damage Checkpoint Regulation	2.95	0.34	-1.069	ABL1,ATM,BORA,BTRC,CDC34,CDKN1A,CKS2,CUL1,EP300,GADD45A,MDM4,PPM1D,PRKDC,PTPMT1,SKP2,TOP2B,YWHAZ
HIF1α Signaling	2.94	0.24	-2.714	ADM,CAMK1,CDKN1A,CHP1,COPS5,CREBBP,CUL2,CYBB,EGLN1,EIF4EBP1,ELOB,ELOC,EP300,HIF1A,HIF1AN,HMOX1,HSP90AA1,HSPA14,HSPA5,HSPA9,JUN,KDM1A,LDHA,MAP2K3,MAP2K4,MAP2K7,MAPK1,MKNK2,NCF1,NCF2,NRAS,PIK3C3,PIK3CD,PIK3R1,PIK3R2,PIK3R3,PIK3R6,PRKCD,PRKCE,RAC1,RAP2B,RASD1,RBX1,RRAS,SAT1,SLC2A1,SLC2A3,TGFB1,VEGFA,VIM
Natural Killer Cell Signaling	2.92	0.242	-1.769	CDC42,CFL2,FCER1G,FCGR2A,FYN,HLA-A,HLA-F,HSPA14,HSPA5,HSPA9,IFNG,IL18R1,IRAK4,LCK,MAP2K3,MAP3K14,MAP3K2,MAP3K3,MAP3K4,MAP3K7,MAP3K8,MAPK1,MAPK14,NCK1,NFAT5,NFKB2,NRAS,PAK1,PIK3C3,PIK3CD,PIK3R1,PIK3R2,PIK3R3,PIK3R6,RAC1,RAP2B,RASD1,REL,RELA,RELB,RRAS,SH2D1A,SIGLEC7,SYK,TRAF6,TYROBP,WASL,ZAP70
BEX2 Signaling Pathway	2.85	0.293	-1.091	BAD,BAK1,BBC3,CDKN1A,HIF1A,JUN,LGALS1,LMO2,MAP2K4,NFKB2,NFKBIA,PPM1L,PPP2CA,PPP2CB,PPP2R2D,PPP2R5A,PPP2R5C,REL,RELA,RELB,SWAP70,TCF4,TCF7L2,VEGFA
Oxidative Phosphorylation	2.79	0.27	-1.671	ATP5F1A,ATPAF2,COX15,COX4I1,COX5B,COX7B,COX8A,CYB5B,CYCS,MT-ATP6,MT-CO1,MT-CO2,MT-CO3,MT-CYB,MT-ND1,MT-ND2,MT-ND3,MT-ND4,MT-ND4L,MT-ND5,NDUFA8,NDUFB3,NDUFB5,NDUFB6,NDUFS1,NDUFS2,NDUFS5,SDHC,SDHD,UQCRFS1
Kinetochore Metaphase Signaling Pathway	2.79	0.27	-1.4	ANAPC1,ANAPC4,ANAPC5,ANAPC7,BOD1,CDC16,CDC23,CDC26,CENPC,CENPL,CENPN,CENPQ,DSN1,ENSA,H2AC20,H2AX,H2AZ2,MACROH2A1,MAD2L2,MASTL,MIS12,NDC80,NSL1,PPP1R14B,PPP2R5A,PPP2R5C,SKA2,SMC1A,SPDL1,ZW10
Cell Cycle Control of Chromosomal Replication	2.77	0.321	1.886	CDC7,CDK11A,CDK11B,CDK12,CDK16,CDK2,CDK4,DBF4,MCM3,MCM6,ORC3,ORC5,POLA2,PRIM1,RPA1,RPA2,RPA3,TOP2B
3-phosphoinositide Degradation	2.77	0.241	0.324	DOT1L,DUSP1,DUSP10,DUSP28,DUSP4,DUSP5,DUSP6,FIG4,HACD2,INPP4A,INPP5B,MINPP1,MTMR1,MTMR4,NOCT,NUDT1,NUDT15,NUDT3,NUDT4,NUDT5,PPM1K,PPM1L,PPP1R14B,PPP1R8,PPP2CA,PPP2CB,PPP2R5A,PPP2R5C,PPP5C,PPTC7,PRUNE1,PTPMT1,PTPN1,PTPN2,PTPN22,PTPN7,PTPRC,PXYLP1,SACM1L,SGPP1,SIRPA,SOCS3,SSH1,STYX,UBLCP1,WBP11
ERK5 Signaling	2.75	0.297	-2.837	ATF4,BAD,CREB1,CREB3L4,CREB5,CREBBP,FOS,GNA12,GNA13,MAP3K2,MAP3K3,MAP3K8,MEF2C,MEF2D,NRAS,RAP2B,RASD1,RPS6KA3,RRAS,SGK1,SRC,YWHAZ
UVB-Induced MAPK Signaling	2.73	0.327	0	BAD,EIF4EBP1,FOS,H3-3A/H3-3B,JUN,MAP2K4,MAPK1,MAPK14,PIK3C3,PIK3CD,PIK3R1,PIK3R2,PIK3R3,PIK3R6,PRKCD,PRKCE,RPS6KA3
MIF Regulation of Innate Immunity	2.68	0.341	-2.496	CD14,CD74,FOS,JUN,MAP2K4,MAPK1,NFKB2,NFKBIA,NFKBIB,NFKBID,NFKBIE,PTGS2,REL,RELA,RELB
Role of PI3K/AKT Signaling in the Pathogenesis of Influenza	2.66	0.303	1	CRKL,GNAI2,IFNG,IRF3,MAPK1,NFKB2,NFKBIA,NFKBIB,NFKBID,NFKBIE,PIK3C3,PIK3CD,PIK3R1,PIK3R2,PIK3R3,PIK3R6,REL,RELA,RELB,ZNF346
Role of BRCA1 in DNA Damage Response	2.64	0.287	1.387	ATF1,ATM,ATRIP,BRD7,CDKN1A,E2F1,E2F4,FANCE,FANCF,GADD45A,HLTF,IFNG,MRE11,MSH2,NBN,RAD50,RBBP8,RBL2,RFC5,RPA1,SMARCA2,SMARCA4,SMARCD2
Synaptogenesis Signaling Pathway	2.64	0.219	-1.477	ACTR2,ACTR3,AFDN,ARPC5,ATF4,BAD,BET1L,CALM1 (includes others),CDC42,CDH24,CREB1,CREB3L4,CREB5,CREBBP,CRKL,EIF4EBP1,EPHA4,FYN,GOSR2,GPAA1,GRINA,HCK,ITSN2,LCK,LYN,MAPK1,MAPK14,MARCKS,NAP1L1,NAP1L4,NAPA,NAPB,NECTIN3,NRAS,PAK1,PIK3C3,PIK3CD,PIK3R1,PIK3R2,PIK3R3,PIK3R6,PRKACB,PRKAR1A,PRKAR2A,PRKCD,PRKCE,RAB3A,RAB5A,RAB5B,RAB5C,RAC1,RAP2B,RAPGEF1,RASD1,RASGRP2,RHOA,RRAS,SRC,STX16,STX1A,STXBP2,STXBP3,ST…
MIF-mediated Glucocorticoid Regulation	2.64	0.361	-2.111	CD14,CD74,MAPK1,NFKB2,NFKBIA,NFKBIB,NFKBID,NFKBIE,NR3C1,PTGS2,REL,RELA,RELB
D-myo-inositol (1,4,5,6)-Tetrakisphosphate Biosynthesis	2.6	0.24	0.169	DOT1L,DUSP1,DUSP10,DUSP28,DUSP4,DUSP5,DUSP6,FIG4,HACD2,INPP5B,MINPP1,MTMR4,NOCT,NUDT1,NUDT15,NUDT3,NUDT4,NUDT5,PPM1K,PPM1L,PPP1R14B,PPP1R8,PPP2CA,PPP2CB,PPP2R5A,PPP2R5C,PPP5C,PPTC7,PRUNE1,PTPN1,PTPN2,PTPN22,PTPN7,PTPRC,PXYLP1,SACM1L,SGPP1,SIRPA,SOCS3,SSH1,STYX,UBLCP1,WBP11
D-myo-inositol (3,4,5,6)-tetrakisphosphate Biosynthesis	2.6	0.24	0.169	DOT1L,DUSP1,DUSP10,DUSP28,DUSP4,DUSP5,DUSP6,FIG4,HACD2,INPP5B,MINPP1,MTMR4,NOCT,NUDT1,NUDT15,NUDT3,NUDT4,NUDT5,PPM1K,PPM1L,PPP1R14B,PPP1R8,PPP2CA,PPP2CB,PPP2R5A,PPP2R5C,PPP5C,PPTC7,PRUNE1,PTPN1,PTPN2,PTPN22,PTPN7,PTPRC,PXYLP1,SACM1L,SGPP1,SIRPA,SOCS3,SSH1,STYX,UBLCP1,WBP11
Role of MAPK Signaling in Promoting the Pathogenesis of Influenza	2.6	0.263	-0.378	ATP6AP2,ATP6V0A2,ATP6V0B,ATP6V0C,ATP6V0E1,ATP6V1C1,ATP6V1E1,ATP6V1F,JUN,MAP2K3,MAP2K4,MAP2K7,MAPK1,MAPK14,NFKB2,NFKBIA,NFKBIB,NFKBID,NFKBIE,NRAS,NUP153,PLB1,PNPLA2,PNPLA8,PTGS2,RABGEF1,RAP2B,RASD1,RPS6KA3,RRAS
Immunogenic Cell Death Signaling Pathway	2.6	0.278	-3	ANXA1,ATF4,BAK1,CALR,CGAS,DAPK1,DDIT3,EIF2A,EIF2AK3,FADD,HSP90AA1,HSP90AB1,HSPA14,HSPA5,HSPA9,IFNG,IFNGR2,IL1B,IRF3,NFKB2,NLRP3,PRF1,PYCARD,RIPK1,STING1
Mitochondrial Dysfunction	2.54	0.214	0.232	ATF4,ATP1B1,ATP5F1A,ATPAF2,BAD,BBC3,C9orf72,CALM1 (includes others),CHP1,COX15,COX4I1,COX5B,COX7B,COX8A,CREB1,CREB3L4,CREB5,CREBBP,CYB5B,CYB5R3,CYCS,DLD,FBXW7,GPX1,GSTK1,GSTP1,MAP2K4,MAP2K7,MFN2,MGST1,MT-ATP6,MT-CO1,MT-CO2,MT-CO3,MT-CYB,MT-ND1,MT-ND2,MT-ND3,MT-ND4,MT-ND4L,MT-ND5,MT-ND6,NDUFA8,NDUFAF1,NDUFB3,NDUFB5,NDUFB6,NDUFS1,NDUFS2,NDUFS5,PDHA1,PDHB,PDHX,PIK3C3,PIK3CD,PIK3R1,PIK3R2,PIK3R3,PIK3…
p38 MAPK Signaling	2.53	0.258	-1.3	ATF1,ATF4,CREB1,CREB3L4,CREB5,CREBBP,DDIT3,DUSP1,DUSP10,EEF2K,FADD,H3-3A/H3-3B,IL1B,IL1RN,IRAK1,IRAK4,MAP2K3,MAP2K4,MAP3K7,MAPK14,MAPKAPK2,MAX,MEF2C,MEF2D,MKNK2,RPS6KA3,SRF,TAB1,TAB2,TGFB1,TRAF6
Insulin Receptor Signaling	2.52	0.25	0.354	ACLY,BAD,CRKL,EIF2B4,EIF2B5,EIF4EBP1,FOXO1,FYN,GYS1,INPP5B,IRS2,LIPE,MAPK1,NCK1,NRAS,PIK3C3,PIK3CD,PIK3R1,PIK3R2,PIK3R3,PIK3R6,PPP1R14B,PRKACB,PRKAR1A,PRKAR2A,PTPN1,RAP2B,RAPGEF1,RASD1,RHOQ,RRAS,SGK1,SOCS3,TRIP10,VAMP2
MYC Mediated Apoptosis Signaling	2.5	0.32	-0.5	BBC3,BCL2L1,CASP2,CHUK,CREBBP,CYCS,FADD,IKBKB,IKBKE,MAX,MCL1,NFKB2,PMAIP1,PRKACB,PRKAR1A,PRKAR2A
Assembly of RNA Polymerase II Complex	2.5	0.32	0	CCNH,ERCC3,GTF2A1,GTF2B,GTF2E1,GTF2F1,GTF2H1,GTF2H3,GTF2H5,POLR2A,POLR2B,POLR2D,POLR2E,POLR2J2/POLR2J3,TAF10,TBP
Remodeling of Epithelial Adherens Junctions	2.49	0.294	0	ACTR2,ACTR3,ARF6,ARPC5,CLIP1,DNM2,EXOC2,MAPRE1,RAB5A,RAB5B,RAB5C,SRC,TUBA1A,TUBA1B,TUBA1C,TUBA4A,TUBB2A,TUBB4B,TUBB6,ZYX
JAK/STAT Signaling	2.49	0.28	0	BCL2L1,CDKN1A,CEBPB,FOS,JUN,MAPK1,NFKB2,NRAS,PIK3C3,PIK3CD,PIK3R1,PIK3R2,PIK3R3,PIK3R6,PTPN1,RAP2B,RASD1,REL,RELA,RELB,RRAS,SOCS3,STAT5B
Polyamine Regulation in Colon Cancer	2.49	0.305	-0.943	AZIN1,CSNK2A1,EIF5A,FOS,GNB1L,JUN,MAP2K3,MAP2K4,MAP2K7,MAPK1,MXD1,ODC1,RHOA,SAT1,SLC3A2,SMOX,TCF4,TCF7L2
Role Of Osteoclasts In Rheumatoid Arthritis Signaling Pathway	2.47	0.217	-3.15	ADAM10,ADAM15,ADAM28,ADAM9,ATF4,BAD,BIRC2,BTK,CALM1 (includes others),CDC42,CERT1,CHP1,CHUK,CREB1,CREB3L4,CREB5,CREBBP,CSF1,CSF1R,ELP1,FCGR2A,FNBP1,FOS,FOXO1,IFNG,IKBKB,IKBKE,IL1B,ITGA5,JUN,MAP2K3,MAP2K4,MAP2K7,MAP3K14,MAP3K7,MAPK1,MAPK14,NFKBIA,NFKBIB,NFKBID,NFKBIE,NRAS,PIK3C3,PIK3CD,PIK3R1,PIK3R2,PIK3R3,PIK3R6,PTPN1,RAC1,RAP2B,RASD1,RELA,RHOA,RHOB,RHOC,RHOF,RHOG,RHOQ,RRAS,SPI1,SRC,SRF,SYK,TAB2,…
IL-23 Signaling Pathway	2.46	0.326	-0.277	HIF1A,IL1B,NFKB2,NFKBIA,PIK3C3,PIK3CD,PIK3R1,PIK3R2,PIK3R3,PIK3R6,REL,RELA,RELB,RORA,SOCS3
Docosahexaenoic Acid (DHA) Signaling	2.4	0.342	NA	BAD,BCL2A1,BCL2L1,CYCS,FOXO1,IL1B,PIK3C3,PIK3CD,PIK3R1,PIK3R2,PIK3R3,PIK3R6,PNPLA2
Cell Cycle Regulation by BTG Family Proteins	2.4	0.342	-0.816	BTG1,BTG2,CDK2,CDK4,E2F1,E2F4,NOCT,PPM1L,PPP2CA,PPP2CB,PPP2R2D,PPP2R5A,PPP2R5C
CXCR4 Signaling	2.39	0.238	-3.182	CD4,CDC42,EGR1,ELMO1,ELMO2,FNBP1,FOS,GNA12,GNA13,GNA15,GNAI2,GNAS,GNB1L,JUN,LYN,MAP2K4,MAPK1,MYL12A,NRAS,PAK1,PIK3C3,PIK3CD,PIK3R1,PIK3R2,PIK3R3,PIK3R6,PLCB3,PRKCD,PRKCE,RAC1,RAP2B,RASD1,RHOA,RHOB,RHOC,RHOF,RHOG,RHOQ,RRAS,SRC
Actin Nucleation by ARP-WASP Complex	2.39	0.269	-2.982	ACTR2,ACTR3,ARPC5,BAIAP2,CDC42,FNBP1,GNA12,ITGA5,ITGA6,ITGAE,ITGAX,NCK1,NCK2,NRAS,RAC1,RAP2B,RASD1,RHOA,RHOB,RHOC,RHOF,RHOG,RHOQ,RRAS,WASL
Reelin Signaling in Neurons	2.36	0.246	-0.354	ACTR2,ACTR3,AFDN,APBB1,ARHGEF3,ARHGEF40,ARPC5,CDC42,CRKL,FYN,GRINA,HCK,ITGA5,LCK,LYN,MAP2K3,MAP2K4,MAP2K7,MAPK1,NDEL1,NECTIN3,PDK2,PDK3,PIK3C3,PIK3CD,PIK3R1,PIK3R2,PIK3R3,PIK3R6,RAC1,RAPGEF1,RHOA,SRC,WASL
Iron homeostasis signaling pathway	2.36	0.246	NA	ACO1,ATP6AP2,ATP6V0A2,ATP6V0B,ATP6V0C,ATP6V0E1,ATP6V1C1,ATP6V1E1,ATP6V1F,BMPR1A,BTRC,CDC34,CIAO1,CIAO3,CUL1,FECH,FLVCR1,FTH1,FTL,HIF1A,HMOX1,HSPA9,IREB2,MAPK1,MMS19,NFS1,SKP2,SLC11A1,SLC11A2,SLC25A37,SLC39A14,SMAD4,STAT5B,TFRC
CSDE1 Signaling Pathway	2.35	0.304	-2.668	AGO2,CCND3,CDK11A,CDK11B,CNOT6,CSDE1,DCP1A,DDX6,EDC3,FOS,HNRNPC,HNRNPD,PABPC1,PABPC4,RAC1,TGFB1,VIM
D-myo-inositol-5-phosphate Metabolism	2.34	0.231	0.164	DOT1L,DUSP1,DUSP10,DUSP28,DUSP4,DUSP5,DUSP6,FIG4,HACD2,INPP5B,MINPP1,MTMR4,NOCT,NUDT1,NUDT15,NUDT3,NUDT4,NUDT5,PIP4K2A,PLCB3,PPM1K,PPM1L,PPP1R14B,PPP1R8,PPP2CA,PPP2CB,PPP2R5A,PPP2R5C,PPP5C,PPTC7,PRUNE1,PTPN1,PTPN2,PTPN22,PTPN7,PTPRC,PXYLP1,SACM1L,SGPP1,SIRPA,SOCS3,SSH1,STYX,UBLCP1,WBP11
Cardiac Hypertrophy Signaling	2.26	0.218	-1.98	ADSS2,CALM1 (includes others),CDC42,CHP1,CREB1,CREBBP,EIF2B4,EIF2B5,EP300,FNBP1,GNA12,GNA13,GNA15,GNAI2,GNAS,GNB1L,JUN,MAP2K3,MAP2K4,MAP2K7,MAP3K14,MAP3K2,MAP3K3,MAP3K4,MAP3K7,MAP3K8,MAPK1,MAPK14,MAPKAPK2,MEF2C,MEF2D,MYL12A,NRAS,PIK3C3,PIK3CD,PIK3R1,PIK3R2,PIK3R3,PIK3R6,PLCB3,PLCL2,PRKACB,PRKAR1A,PRKAR2A,RAC1,RAP2B,RASD1,RHOA,RHOB,RHOC,RHOF,RHOG,RHOQ,RRAS,SRF,TAB1,TGFB1
TCA Cycle II (Eukaryotic)	2.23	0.391	1.667	ACO1,DLD,DLST,FH,IDH3G,MDH1,SDHC,SDHD,SUCLA2
Cleavage and Polyadenylation of Pre-mRNA	2.23	0.5	NA	CPSF2,CPSF3,CSTF1,CSTF2,CSTF3,NUDT21
Erythropoietin Signaling Pathway	2.22	0.232	-0.16	BAD,BCL2L1,BIRC2,CSF2RB,EPOR,FOS,HIF1A,IFNG,IL1B,IRS2,JUN,MAPK1,NFKB2,NFKBIA,NFKBIB,NFKBID,NFKBIE,NRAS,OSM,PIK3C3,PIK3CD,PIK3R1,PIK3R2,PIK3R3,PIK3R6,PRKCD,PRKCE,RAC1,RAP2B,RASD1,REL,RELA,RELB,RRAS,SRC,STAT5B,TGFB1,TNFSF13,TNFSF13B,TNFSF9,WNT1
Apelin Endothelial Signaling Pathway	2.21	0.241	-1.89	CALM1 (includes others),FOS,GNA12,GNA13,GNA15,GNAI2,GNAS,GNB1L,HDAC5,HIF1A,ICAM1,JUN,MAP2K4,MAPK1,MEF2C,MEF2D,NFKB2,NRAS,PIK3C3,PIK3CD,PIK3R1,PIK3R2,PIK3R3,PIK3R6,PLCB3,PRKAB1,PRKCD,PRKCE,RAP2B,RASD1,REL,RELA,RELB,RRAS
Protein Kinase A Signaling	2.21	0.204	-1.455	ADD3,AKAP1,AKAP10,ANAPC1,ANAPC4,ANAPC5,ANAPC7,ATF1,ATF4,BAD,CALM1 (includes others),CDC14B,CDC16,CDC23,CDC26,CHP1,CHUK,CREB1,CREB3L4,CREB5,CREBBP,CREM,DUSP1,DUSP10,DUSP4,DUSP5,DUSP6,DUSP7,GNA13,GNAI2,GNAS,GNB1L,GYS1,H1-0,H1-10,H1-2,H1-3,H1-4,H3-3A/H3-3B,KDELR1,LIPE,MAPK1,MYH10,MYL12A,NFAT5,NFKB2,NFKBIA,NFKBIB,NFKBID,NFKBIE,PDE12,PDE4A,PDE4B,PDE4D,PDE7A,PHKB,PLCB3,PLCL2,PPP1R14B,PPP2CA,PRKACB,PRKA…
TGF-β Signaling	2.2	0.26	-0.426	BMPR1A,CDC42,CREBBP,EP300,FOS,HDAC1,JUN,MAP2K3,MAP2K4,MAP3K7,MAPK1,MAPK14,NRAS,RAP2B,RASD1,RRAS,SKI,SMAD4,SMAD7,TAB1,TFE3,TGFB1,TGIF1,TRAF6,VDR
Spliceosomal Cycle	2.17	0.306	0	BCAS2,CDC5L,CTNNBL1,CWC15,DDX23,EFTUD2,GPKOW,MAGOH,MAGOHB,PLRG1,PPIE,RBM8A,SF1,SF3B3,U2AF1L4
FLT3 Signaling in Hematopoietic Progenitor Cells	2.16	0.268	0.655	ATF4,BAD,CREB1,CREB3L4,CREB5,CREBBP,EIF4EBP1,GAB2,MAPK1,MAPK14,NRAS,PIK3C3,PIK3CD,PIK3R1,PIK3R2,PIK3R3,PIK3R6,RAP2B,RASD1,RPS6KA3,RRAS,STAT5B
Thrombopoietin Signaling	2.16	0.286	-1.213	FOS,GAB2,IRS2,JUN,MAPK1,NRAS,PIK3C3,PIK3CD,PIK3R1,PIK3R2,PIK3R3,PIK3R6,PRKCD,PRKCE,RAP2B,RASD1,RRAS,STAT5B
HOTAIR Regulatory Pathway	2.14	0.233	-1.521	AGO2,BRD4,CD44,CDKN1A,CREBBP,ELAVL1,EP300,EZH2,H3-3A/H3-3B,HDAC1,ICAM1,IRF1,JARID2,KDM1A,NFKB2,NFKBIA,PIK3C3,PIK3CD,PIK3R1,PIK3R2,PIK3R3,PIK3R6,RBBP4,RBM38,REL,RELA,RELB,RHOC,SNUPN,SRF,STK38,TCF4,TCF7L2,TGFB1,VIM,WNT1,WNT10A,WNT7A
ILK Signaling	2.1	0.224	-2.53	ATF4,CDC42,CFL2,CREB1,CREB3L4,CREB5,CREBBP,FNBP1,FOS,HIF1A,IRS2,JUN,MAP2K4,MAPK1,MYH10,NACA,NCK2,NFKB2,PARVB,PIK3C3,PIK3CD,PIK3R1,PIK3R2,PIK3R3,PIK3R6,PPM1L,PPP1R14B,PPP2CA,PPP2CB,PPP2R2D,PPP2R5A,PPP2R5C,PTGS2,RAC1,REL,RELA,RELB,RHOA,RHOB,RHOC,RHOF,RHOG,RHOQ,VEGFA,VIM
Melanoma Signaling	2.09	0.3	0.535	BAD,CDK4,CDKN1A,E2F1,MAPK1,NRAS,PIK3C3,PIK3CD,PIK3R1,PIK3R2,PIK3R3,PIK3R6,RAP2B,RASD1,RRAS
FAT10 Cancer Signaling Pathway	2.09	0.3	0	CHUK,IFNG,IKBKB,IKBKE,MAD2L2,NFKB2,NFKBIA,NFKBIB,NFKBIE,REL,RELA,RELB,SMAD4,TCF7L2,TGFB1
Integrin Signaling	2.08	0.222	-0.762	ABL1,ACTR2,ACTR3,ARF1,ARF6,ARHGAP26,ARPC5,ASAP1,CDC42,CRKL,FNBP1,FYN,ITGA5,ITGA6,ITGAE,ITGAX,MAP2K4,MAPK1,MYL12A,NCK1,NCK2,NEDD9,NRAS,PAK1,PARVB,PIK3C3,PIK3CD,PIK3R1,PIK3R2,PIK3R3,PIK3R6,RAC1,RAP2B,RAPGEF1,RASD1,RHOA,RHOB,RHOC,RHOF,RHOG,RHOQ,RRAS,SRC,TNK2,TSPAN5,WASL,ZYX
Virus Entry via Endocytic Pathways	2.08	0.246	NA	ABL1,AP1M1,AP3M1,AP3M2,AP5M1,AP5S1,CDC42,CLTB,DNM2,FYN,HLA-A,HLA-F,ITGA5,MR1,NRAS,PIK3C3,PIK3CD,PIK3R1,PIK3R2,PIK3R3,PIK3R6,PRKCD,PRKCE,RAC1,RAP2B,RASD1,RRAS,SRC,TFRC
ERBB Signaling	2.08	0.258	-0.626	AREG,CDC42,FOS,FOXO1,JUN,MAP2K3,MAP2K4,MAPK1,MAPK14,NCK1,NCK2,NRAS,PAK1,PIK3C3,PIK3CD,PIK3R1,PIK3R2,PIK3R3,PIK3R6,PRKCD,PRKCE,RAP2B,RASD1,RRAS
Melanocyte Development and Pigmentation Signaling	2.08	0.255	-0.209	ATF4,CREB1,CREB3L4,CREB5,CREBBP,EP300,GNAS,MAPK1,MC1R,NRAS,PIK3C3,PIK3CD,PIK3R1,PIK3R2,PIK3R3,PIK3R6,PRKACB,PRKAR1A,PRKAR2A,RAP2B,RASD1,RPS6KA3,RRAS,SH2B2,SRC
Relaxin Signaling	2.03	0.232	0.853	CREB1,CTH,FOS,GNA12,GNA13,GNA15,GNAI2,GNAS,GNB1L,JUN,MAPK1,NFKB2,NFKBIA,NFKBIB,NFKBID,NFKBIE,NPR2,PDE12,PDE4A,PDE4B,PDE4D,PDE7A,PIK3C3,PIK3CD,PIK3R1,PIK3R2,PIK3R3,PIK3R6,PRKACB,PRKAR1A,PRKAR2A,REL,RELA,RELB,TDP2,VEGFA
Antioxidant Action of Vitamin C	2.02	0.246	0.894	CHUK,CSF2RB,GLRX,GSTO2,HMOX1,IKBKB,IKBKE,MAP2K4,MAPK1,MAPK14,NFKB2,NFKBIA,NFKBIB,NFKBID,NFKBIE,PLB1,PLCB3,PLCL2,PLD3,PNPLA2,PNPLA8,REL,RELA,RELB,SELENOT,SLC2A1,SLC2A3,STAT5B
Neutrophil Extracellular Trap Signaling Pathway	2	0.201	-2.964	ATP5F1A,C1QA,C1QB,CASP2,CASP6,CCR1,CD14,CERT1,CHP1,CLEC7A,CYBB,DNASE1,FYN,H3-3A/H3-3B,HCK,HIF1A,IFNG,IL1B,LCK,LYN,MAP2K3,MAP2K4,MAP2K7,MAP3K7,MAPK1,MAPK14,MCL1,MT-ATP6,MT-CYB,MT-ND1,MT-ND2,MT-ND3,MT-ND4,MT-ND4L,MT-ND5,MT-ND6,NCF1,NCF2,NDUFA8,NDUFAF1,NDUFB3,NDUFB5,NDUFB6,NDUFS1,NDUFS2,NDUFS5,NFKB2,NLRP3,ORAI2,PIK3C3,PIK3CD,PIK3R1,PIK3R2,PIK3R3,PIK3R6,PLB1,PLCB3,PLCL2,PNPLA2,PNPLA8,PPID,PPIF,PRKCD,…
Superpathway of Cholesterol Biosynthesis	1.99	0.345	-0.333	ACAA2,ACAT1,CYP51A1,DHCR7,GGPS1,HMGCS1,HSD17B7,IDI1,NSDHL,SQLE
Glioma Signaling	1.98	0.24	-0.535	ABL1,CALM1 (includes others),CAMK1,CCND3,CDK4,CDKN1A,CDKN2C,CDKN2D,E2F1,E2F4,HDAC1,HDAC3,HDAC5,IDH1,IDH3G,MAPK1,NRAS,PIK3C3,PIK3CD,PIK3R1,PIK3R2,PIK3R3,PIK3R6,PRKCD,PRKCE,RAP2B,RASD1,RBL2,RRAS,SUV39H1
Caveolar-mediated Endocytosis Signaling	1.98	0.267	NA	ABL1,ARCN1,COPA,COPB2,COPG1,DNM2,FYN,HLA-A,HLA-F,ITGA5,ITGA6,ITGAE,ITGAX,MAP3K2,MR1,PTPN1,RAB5A,RAB5B,RAB5C,SRC
RAN Signaling	1.97	0.412	-0.378	CSE1L,KPNA2,KPNA4,KPNB1,RANBP2,RANGAP1,XPO1
Endoplasmic Reticulum Stress Pathway	1.95	0.381	-1.414	ATF4,CALR,DDIT3,DNAJC3,EIF2AK3,EIF2S1,HSPA5,XBP1
Ephrin A Signaling	1.95	0.298	NA	ADAM10,CDC42,CFL2,EPHA4,FYN,PAK1,PIK3C3,PIK3CD,PIK3R1,PIK3R2,PIK3R3,PIK3R6,RAC1,RHOA
Epithelial Adherens Junction Signaling	1.95	0.229	-0.507	ACTR2,ACTR3,AFDN,ARPC5,BAIAP2,CDC42,CFL2,FARP2,FYN,LATS2,MYH10,MYL12A,NECTIN3,NOTCH1,NRAS,PAK1,PPM1L,PPP2CA,PPP2CB,PPP2R2D,PPP2R5A,PPP2R5C,PRKAB1,RAC1,RACGAP1,RAP2B,RAPGEF1,RASD1,RHOA,RRAS,SRC,STK11,TCF4,TCF7L2,TIAM1,YWHAZ
Role of Osteoblasts, Osteoclasts and Chondrocytes in Rheumatoid Arthritis	1.89	0.215	NA	BAD,BIRC2,BMPR1A,CALM1 (includes others),CHP1,CHUK,CSF1,CSF1R,CSNK1G3,ELP1,FOS,FOXO1,IFNG,IKBKB,IKBKE,IL18R1,IL1B,IL1RN,ITGA5,JUN,MAP2K3,MAP2K4,MAP2K7,MAP3K14,MAP3K7,MAPK1,MAPK14,NFAT5,NFKBIA,NFKBIB,NFKBID,NFKBIE,PIK3C3,PIK3CD,PIK3R1,PIK3R2,PIK3R3,PIK3R6,RELA,SMAD4,SRC,TAB2,TCF4,TCF7L2,TGFB1,TRAF6,WNT1,WNT10A,WNT7A
ID1 Signaling Pathway	1.89	0.219	-1.809	BCL2L1,BCL3,BHLHE40,BMPR1A,CDK4,CDKN1A,CDKN1B,CHRNB1,CREBBP,E2F1,EGR1,EP300,ETS1,FGFRL1,FYN,FZR1,HCK,HIF1A,LCK,LYN,MAPK1,MAPK14,NFKB2,NRAS,PIK3C3,PIK3CD,PIK3R1,PIK3R2,PIK3R3,PIK3R6,PLXNB2,PTGER4,RAP2B,RASD1,RHOC,RNF125,RRAS,S100A9,SMAD4,SRC,TGFB1,VEGFA,VIM,ZNF148
Endocannabinoid Developing Neuron Pathway	1.89	0.236	-0.784	ATF4,CDKN1B,CREB1,CREB3L4,CREB5,CREBBP,GNAI2,GNB1L,MAP2K3,MAP2K4,MAP2K7,MAPK1,MAPK14,MAPK6,NRAS,PIK3C3,PIK3CD,PIK3R1,PIK3R2,PIK3R3,PIK3R6,PRKACB,PRKAR1A,PRKAR2A,RAC1,RAP2B,RASD1,RHOA,RRAS,SRC
IL-2 Signaling	1.88	0.274	0	CSNK2A1,FOS,JUN,LCK,MAPK1,NRAS,PIK3C3,PIK3CD,PIK3R1,PIK3R2,PIK3R3,PIK3R6,RAP2B,RASD1,RRAS,STAT5B,SYK
Signaling by Rho Family GTPases	1.87	0.21	-1.982	ACTR2,ACTR3,ARHGEF3,ARPC5,BAIAP2,CDC42,CDC42EP4,CDH24,CFL2,CLIP1,CYBB,EZR,FNBP1,FOS,GNA12,GNA13,GNA15,GNAI2,GNAS,GNB1L,ITGA5,ITGA6,ITGAE,ITGAX,JUN,MAP2K4,MAP2K7,MAPK1,MYL12A,NCF1,NCF2,NFKB2,PAK1,PIK3C3,PIK3CD,PIK3R1,PIK3R2,PIK3R3,PIK3R6,PIP4K2A,PIP5K1A,RAC1,REL,RELA,RELB,RHOA,RHOB,RHOC,RHOF,RHOG,RHOQ,SEPTIN1,SEPTIN2,SLC9A1,VIM,WASL
Heme Degradation	1.86	0.75	NA	BLVRA,BLVRB,HMOX1
GNRH Signaling	1.86	0.22	-2.466	ATF4,CALM1 (includes others),CDC42,CREB1,CREB3L4,CREB5,CREBBP,EGR1,FOS,GNA15,GNAI2,GNAS,GNB1L,JUN,MAP2K3,MAP2K4,MAP2K7,MAP3K14,MAP3K2,MAP3K3,MAP3K4,MAP3K7,MAP3K8,MAPK1,MAPK14,NFKB2,NRAS,PAK1,PLCB3,PRKACB,PRKAR1A,PRKAR2A,PRKCD,PRKCE,RAC1,RAP2B,RASD1,REL,RELA,RELB,RRAS,SRC
Paxillin Signaling	1.86	0.243	-0.426	ARF1,ARF6,CDC42,GIT2,ITGA5,ITGA6,ITGAE,ITGAX,MAP2K4,MAPK1,MAPK14,NCK1,NCK2,NRAS,PAK1,PIK3C3,PIK3CD,PIK3R1,PIK3R2,PIK3R3,PIK3R6,RAC1,RAP2B,RASD1,RRAS,SRC
Ephrin Receptor Signaling	1.85	0.218	-2.197	ABL1,ACTR2,ACTR3,ADAM10,ARPC5,ATF4,CDC42,CFL2,CREB1,CREB3L4,CREB5,CREBBP,CRKL,DOK1,EPHA4,FYN,GNA12,GNA13,GNA15,GNAI2,GNAS,GNB1L,GRINA,ITGA5,ITGA6,ITGAE,ITGAX,MAP3K14,MAP4K4,MAPK1,NCK1,NCK2,NRAS,PAK1,RAC1,RAP2B,RAPGEF1,RASD1,RHOA,RRAS,SDCBP,SRC,VEGFA,WASL
TREM1 Signaling	1.85	0.26	-2.828	CD83,CD86,CIITA,ICAM1,IL1B,IRAK1,ITGA5,ITGAX,LAT2,MAPK1,NFKB2,NLRC3,NLRP3,NOD2,REL,RELA,RELB,STAT5B,TREM1,TYROBP
P2Y Purigenic Receptor Signaling Pathway	1.85	0.233	-0.962	ATF4,CREB1,CREB3L4,CREB5,CREBBP,FOS,GNAI2,GNB1L,JUN,MAPK1,NFKB2,NRAS,PIK3C3,PIK3CD,PIK3R1,PIK3R2,PIK3R3,PIK3R6,PLCB3,PLCL2,PRKACB,PRKAR1A,PRKAR2A,PRKCD,PRKCE,RAP2B,RASD1,REL,RELA,RELB,RRAS
PDGF Signaling	1.85	0.253	-0.218	ABL1,CRKL,CSNK2A1,EIF2AK2,FOS,INPP5B,JUN,MAP2K4,MAPK1,NRAS,PIK3C3,PIK3CD,PIK3R1,PIK3R2,PIK3R3,PIK3R6,RAP2B,RASD1,RRAS,SPHK1,SRC,SRF
Xenobiotic Metabolism AHR Signaling Pathway	1.85	0.253	-1.342	AHR,ALDH18A1,ALDH1B1,ALDH2,ALDH3A2,ALDH3B1,ALDH5A1,CREBBP,EP300,GSTK1,GSTO2,GSTP1,HDAC5,HSP90AA1,HSP90AB1,IL1B,MGST1,NFKB2,NRIP1,REL,RELA,RELB
Acetyl-CoA Biosynthesis I (Pyruvate Dehydrogenase Complex)	1.84	0.571	2	DBT,DLD,PDHA1,PDHB
DNA Double-Strand Break Repair by Homologous Recombination	1.84	0.429	NA	ABL1,ATM,MRE11,NBN,RAD50,RPA1
Phenylalanine Degradation IV (Mammalian, via Side Chain)	1.84	0.429	0.816	AASDH,ALDH2,ALDH3A2,GOT1,GOT2,SMOX
Colanic Acid Building Blocks Biosynthesis	1.84	0.429	1.633	GALK2,GMDS,MPI,PMM2,UGDH,UGP2
Regulation Of The Epithelial Mesenchymal Transition By Growth Factors Pathway	1.82	0.219	-0.949	CDC42,CHUK,EGR1,ETS1,FGFRL1,FOS,FOXO1,ID2,IKBKB,IKBKE,JUN,LATS2,MAP2K3,MAP2K4,MAP2K7,MAP3K7,MAPK1,MAPK14,NFKB2,NRAS,PIK3C3,PIK3CD,PIK3R1,PIK3R2,PIK3R3,PIK3R6,RAC1,RAP2B,RASD1,REL,RELA,RELB,RHOA,RRAS,SMAD4,TAB1,TGFB1,TNFSF13,TNFSF13B,TNFSF9,VIM,ZEB1
mTOR Signaling	1.81	0.215	-2.874	ATG13,CDC42,DDIT4,EIF3I,EIF4A2,EIF4EBP1,EIF4G2,FAU,FNBP1,GNB1L,HIF1A,HMOX1,MAPK1,NRAS,PIK3C3,PIK3CD,PIK3R1,PIK3R2,PIK3R3,PIK3R6,PLD3,PPM1L,PPP2CA,PPP2CB,PPP2R2D,PPP2R5A,PPP2R5C,PRKAB1,PRKCD,PRKCE,RAC1,RAP2B,RASD1,RHEB,RHOA,RHOB,RHOC,RHOF,RHOG,RHOQ,RPS16,RPS26,RPS6KA3,RRAS,STK11,VEGFA
Non-Small Cell Lung Cancer Signaling	1.74	0.245	0	ABL1,BAD,CCND3,CDK4,E2F1,E2F4,HDAC1,HDAC3,HDAC5,MAPK1,NRAS,PIK3C3,PIK3CD,PIK3R1,PIK3R2,PIK3R3,PIK3R6,RAP2B,RASD1,RBL2,RRAS,RXRA,SUV39H1
Role of JAK1 and JAK3 in γc Cytokine Signaling	1.74	0.261	NA	IL21R,IL4R,IL7R,IRS2,MAPK1,NRAS,PIK3C3,PIK3CD,PIK3R1,PIK3R2,PIK3R3,PIK3R6,RAP2B,RASD1,RRAS,SOCS3,STAT5B,SYK
BAG2 Signaling Pathway	1.73	0.25	-0.905	CDKN1A,HSP90AA1,HSPA14,HSPA5,HSPA9,MAPK1,MAPK14,MAPKAPK2,NFKB2,PSMA5,PSMA7,PSMB1,PSMB5,PSMB6,PSMC1,PSMD10,PSMD7,PSME4,REL,RELA,RELB
Ketogenesis	1.71	0.455	1	ACAA2,ACAT1,BDH2,HMGCL,HMGCS1
Sertoli Cell-Sertoli Cell Junction Signaling	1.71	0.214	NA	AFDN,CDC42,CLDN15,EPB41,EPN1,F11R,ITGA5,ITGA6,ITGAE,ITGAX,JUN,JUP,KEAP1,MAP2K3,MAP2K4,MAP2K7,MAP3K14,MAP3K2,MAP3K3,MAP3K4,MAP3K7,MAP3K8,MAPK1,MAPK14,NECTIN3,NRAS,PLS1,PRKACB,PRKAR1A,PRKAR2A,RAB8B,RAC1,RAP2B,RASD1,RRAS,SRC,TUBA1A,TUBA1B,TUBA1C,TUBA4A,TUBB2A,TUBB4B,TUBB6,YBX3
Prolactin Signaling	1.69	0.242	-0.471	CEBPB,CREBBP,EP300,FOS,FYN,IRF1,JUN,MAPK1,NR3C1,NRAS,PIK3C3,PIK3CD,PIK3R1,PIK3R2,PIK3R3,PIK3R6,PRKCD,PRKCE,RAP2B,RASD1,RRAS,SOCS3,STAT5B
Glutaryl-CoA Degradation	1.68	0.368	2.449	ACAA2,ACAT1,CDYL,HACD2,HADH,HSD17B4,L3HYPDH
Pyridoxal 5'-phosphate Salvage Pathway	1.68	0.262	-2.183	CDK2,CDK4,DAPK1,DYRK1A,EIF2AK2,HIPK1,IRAK1,MAP2K3,MAP2K4,MAP3K8,MAPK1,MAPK6,PAK1,PRKCD,PRKCE,PRPF4B,SGK1
GM-CSF Signaling	1.67	0.257	-0.728	BCL2A1,BCL2L1,CSF2RB,ETS1,HCK,LYN,MAPK1,NRAS,PIK3C3,PIK3CD,PIK3R1,PIK3R2,PIK3R3,PIK3R6,RAP2B,RASD1,RRAS,STAT5B
EGF Signaling	1.63	0.268	0.258	CSNK2A1,FOS,JUN,MAP2K4,MAP2K7,MAPK1,MAPK14,PIK3C3,PIK3CD,PIK3R1,PIK3R2,PIK3R3,PIK3R6,SRC,SRF
Lipoate Biosynthesis and Incorporation II	1.61	1	NA	LIAS,LIPT1
PD-1, PD-L1 cancer immunotherapy pathway	1.6	0.234	-2.711	BCL2L1,CDK2,CDKN1B,CSNK2A1,FBXO38,HLA-A,HLA-DQA1,HLA-DQB1,HLA-F,IFNG,IFNGR2,LATS2,LCK,MR1,PDCD4,PIK3C3,PIK3CD,PIK3R1,PIK3R2,PIK3R3,PIK3R6,SKP2,STAT5B,TGFB1,ZAP70
Myelination Signaling Pathway	1.59	0.199	-2.109	ARF6,ATF4,BMPR1A,CALM1 (includes others),CDC42,CHD7,CHP1,CREB1,CREB3L4,CREB5,CREBBP,EGR2,EIF4EBP1,EP300,FGFRL1,FOS,FYN,GNB1L,HCK,HDAC1,HDAC3,HDAC5,ID2,IDI1,ITGA6,JUN,LCK,LMNB1,LYN,MAPK1,MBP,MTHFD2,NDRG1,NFKB2,NOTCH1,NRAS,PIK3C3,PIK3CD,PIK3R1,PIK3R2,PIK3R3,PIK3R6,PRKACB,PRKAR1A,PRKAR2A,RAC1,RAP2B,RASD1,RHEB,RHOA,RRAS,SCD,SLC16A1,SLC2A1,SMAD4,SMAD7,SMARCA4,SRC,SREBF2,TCF4,TCF7L2,TRAF6,WNT1,WNT10A,W…
Tumoricidal Function of Hepatic Natural Killer Cells	1.59	0.333	0.816	CASP6,CYCS,DFFB,FADD,ICAM1,M6PR,PRF1,SRGN
Colorectal Cancer Metastasis Signaling	1.58	0.203	-3.086	BAD,BCL2L1,CDC42,E2F4,FNBP1,FOS,GNA12,GNA13,GNA15,GNAI2,GNAS,GNB1L,GRK3,IFNG,JUN,MAP2K4,MAPK1,MSH2,NFKB2,NRAS,PIK3C3,PIK3CD,PIK3R1,PIK3R2,PIK3R3,PIK3R6,PRKACB,PRKAR1A,PRKAR2A,PTGER2,PTGER4,PTGS2,RAC1,RALGDS,RAP2B,RASD1,REL,RELA,RELB,RHOA,RHOB,RHOC,RHOF,RHOG,RHOQ,RRAS,SMAD4,SRC,TCF4,TCF7L2,TGFB1,VEGFA,WNT1,WNT10A,WNT7A
Role of IL-17F in Allergic Inflammatory Airway Diseases	1.58	0.277	-0.905	ATF4,CREB1,CREB3L4,CREB5,CREBBP,IL1B,MAPK1,NFKB2,REL,RELA,RELB,RPS6KA3,TRAF6
Assembly of RNA Polymerase I Complex	1.54	0.417	1.342	POLR1B,POLR1D,TAF1A,TBP,UBTF
Glycogen Degradation II	1.54	0.417	1.342	AGL,MTAP,PGM1,PGM2,TYMP
Granzyme B Signaling	1.53	0.375	0.447	CYCS,DFFB,LMNB1,PARP1,PRF1,PRKDC
Superpathway of Serine and Glycine Biosynthesis I	1.52	0.6	NA	PSAT1,SHMT1,UBAC2
Tetrahydrofolate Salvage from 5,10-methenyltetrahydrofolate	1.52	0.6	NA	GART,MTHFD1L,MTHFD2
CMP-N-acetylneuraminate Biosynthesis I (Eukaryotes)	1.52	0.6	NA	CMAS,GNE,NANS
Tumor Microenvironment Pathway	1.51	0.212	-3.667	BAD,CD44,CSF1,FOS,FOXO1,HIF1A,HLA-A,HLA-F,ICAM1,IL1B,ITGA5,JUN,LGALS9,MAP3K14,MAPK1,NFKB2,NRAS,OSM,PIK3C3,PIK3CD,PIK3R1,PIK3R2,PIK3R3,PIK3R6,PTGS2,RAC1,RAP2B,RASD1,REL,RELA,RELB,RRAS,SLC16A1,SLC2A1,SLC2A3,TGFB1,TIAM1,VEGFA
VDR/RXR Activation	1.5	0.244	0.277	CCNC,CD14,CDKN1A,CDKN1B,CEBPB,CSNK2A1,EP300,FOXO1,GADD45A,GTF2B,IFNG,KLF4,MXD1,NCOA3,NCOR2,PRKCD,PRKCE,RXRA,VDR
VEGF Signaling	1.49	0.232	-0.258	BAD,BCL2L1,EIF1,EIF2B4,EIF2B5,EIF2S1,EIF2S2,ELAVL1,FOXO1,HIF1A,MAPK1,NRAS,PIK3C3,PIK3CD,PIK3R1,PIK3R2,PIK3R3,PIK3R6,RAP2B,RASD1,RRAS,SRC,VEGFA
Type II Diabetes Mellitus Signaling	1.47	0.216	0	ACSL5,ADIPOR1,CEBPB,CHUK,IKBKB,IKBKE,IRS2,MAP2K4,MAP2K7,MAP3K14,MAP3K7,MAPK1,NFKB2,NFKBIA,NFKBIB,NFKBID,NFKBIE,NSMAF,PIK3C3,PIK3CD,PIK3R1,PIK3R2,PIK3R3,PIK3R6,PRKAB1,PRKCD,PRKCE,REL,RELA,RELB,SLC27A4,SMPD2,SOCS3
Clathrin-mediated Endocytosis Signaling	1.47	0.207	NA	ACTR2,ACTR3,AP1M1,AP3M1,AP3M2,AP5M1,AP5S1,APOL1,ARF6,ARPC5,CDC42,CHP1,CLTB,CSNK2A1,DAB2,DNM2,EPN1,EPS15,ITGA5,LDLR,LDLRAP1,LYZ,PCYOX1,PIK3C3,PIK3CD,PIK3R1,PIK3R2,PIK3R3,PIK3R6,RAB5A,RAB5B,RAB5C,RAC1,S100A8,SERPINA1,SH3GL1,SH3GLB1,SRC,STAM,TFRC,UBC,VEGFA,WASL
Antigen Presentation Pathway	1.47	0.282	NA	CALR,CD74,CIITA,HLA-A,HLA-DQA1,HLA-DQB1,HLA-F,IFNG,MR1,PSMB5,PSMB6
TR/RXR Activation	1.46	0.238	NA	BCL3,EP300,HDAC3,HIF1A,KLF9,LDLR,NCOA3,NCOR2,PIK3C3,PIK3CD,PIK3R1,PIK3R2,PIK3R3,PIK3R6,RXRA,SCARB1,SLC2A1,SREBF2,TBL1XR1,UCP2
IGF-1 Signaling	1.46	0.229	0	BAD,CSNK2A1,FOS,FOXO1,IGFBP7,IRS2,JUN,MAPK1,NRAS,PIK3C3,PIK3CD,PIK3R1,PIK3R2,PIK3R3,PIK3R6,PRKACB,PRKAR1A,PRKAR2A,RAP2B,RASD1,RRAS,SOCS3,SRF,YWHAZ
Renin-Angiotensin Signaling	1.45	0.223	-1.043	FOS,JUN,MAP2K4,MAPK1,MAPK14,NFKB2,NRAS,PAK1,PIK3C3,PIK3CD,PIK3R1,PIK3R2,PIK3R3,PIK3R6,PRKACB,PRKAR1A,PRKAR2A,PRKCD,PRKCE,PTGER2,RAC1,RAP2B,RASD1,REL,RELA,RELB,RRAS
Role of JAK family kinases in IL-6-type Cytokine Signaling	1.45	0.241	-1.147	ADAM10,BCL2L1,CEBPD,FOS,HSP90AA1,HSP90AB1,IRF1,JUNB,MAP2K4,MAPK1,MAPK14,MCL1,OSM,SERPINA1,SOCS3,STAT5B,TGFB1,TIMP1,VEGFA
Role of MAPK Signaling in Inhibiting the Pathogenesis of Influenza	1.45	0.241	-0.471	EIF2AK2,IFNG,IL1B,JUN,MAP2K3,MAP2K4,MAP2K7,MAPK1,MAPK14,NFKB2,NFKBIA,NFKBIB,NFKBID,NFKBIE,PLB1,PNPLA2,PNPLA8,PTGS2,RPS6KA3
BER (Base Excision Repair) Pathway	1.45	0.273	1.155	ARL6IP5,E2F1,MAP2K3,MAP2K4,MAP2K7,MAPK1,PARP1,POLB,RFC5,RPA1,SMUG1,UNG
Role of p14/p19ARF in Tumor Suppression	1.44	0.3	-0.333	E2F1,PIK3C3,PIK3CD,PIK3R1,PIK3R2,PIK3R3,PIK3R6,RAC1,UBTF
Fatty Acid β-oxidation I	1.41	0.286	3.162	ACAA2,ACADM,ACSL5,AUH,ECI2,HADH,HSD17B4,IVD,SCP2,SLC27A4
Sphingosine and Sphingosine-1-phosphate Metabolism	1.4	0.444	-1	ACER3,ASAH1,NAAA,SGPP1
Phosphatidylethanolamine Biosynthesis II	1.4	0.444	1	CEPT1,ETNK1,ETNK2,PIGF
Folate Transformations I	1.4	0.444	0	MTHFD1L,MTHFD2,MTR,SHMT1
Adrenomedullin signaling pathway	1.4	0.206	-1.48	ADM,BAD,C3,CALM1 (includes others),CEBPB,CRCP,CTH,FOS,GNA15,GNAS,HIF1A,IL1B,IL1RN,MAP2K3,MAP2K4,MAP2K7,MAPK1,MAPK14,MAPK6,MAX,NFKB2,NPR2,NRAS,PIK3C3,PIK3CD,PIK3R1,PIK3R2,PIK3R3,PIK3R6,PLCB3,PLCL2,PRKACB,PRKAR1A,PRKAR2A,RAP2B,RASD1,REL,RELA,RELB,RRAS,RXRA
Cholesterol Biosynthesis I	1.39	0.385	-0.447	CYP51A1,DHCR7,HSD17B7,NSDHL,SQLE
Cholesterol Biosynthesis II (via 24,25-dihydrolanosterol)	1.39	0.385	-0.447	CYP51A1,DHCR7,HSD17B7,NSDHL,SQLE
Cholesterol Biosynthesis III (via Desmosterol)	1.39	0.385	-0.447	CYP51A1,DHCR7,HSD17B7,NSDHL,SQLE
Tryptophan Degradation III (Eukaryotic)	1.39	0.308	1.89	ACAA2,ACAT1,CDYL,HACD2,HADH,HSD17B4,KYNU,L3HYPDH
ERB2-ERBB3 Signaling	1.38	0.246	0.832	BAD,CDKN1B,FOXO1,JUN,MAPK1,NRAS,PIK3C3,PIK3CD,PIK3R1,PIK3R2,PIK3R3,PIK3R6,RAP2B,RASD1,RRAS,STAT5B
Semaphorin Neuronal Repulsive Signaling Pathway	1.38	0.213	-1.461	CD44,CFL2,FARP2,FYN,ITGA5,ITGA6,ITGAE,ITGAX,MAP2K3,MAP2K4,MAP2K7,MYL12A,PAK1,PDE4A,PDE4B,PDE4D,PIK3C3,PIK3CD,PIK3R1,PIK3R2,PIK3R3,PIK3R6,PLXNA2,PRKACB,PRKAR1A,PRKAR2A,RAC1,RHOA,RRAS,SEMA4D,STK11,VCAN
IL-15 Production	1.37	0.22	-2.6	ABL1,AXL,BTK,CLK1,CLK3,CSF1R,DYRK1A,EPHA4,FYN,HCK,IRF1,IRF3,ITK,LCK,LYN,MAP2K3,MAP2K4,MAP2K7,NFKB2,REL,RELA,RELB,SRC,SYK,TNK2,TWF1,ZAP70
Necroptosis Signaling Pathway	1.36	0.212	-2.611	AXL,BIRC2,CHP1,CHUK,CYBB,DAPK1,EIF2AK2,FADD,IKBKB,IRF3,MAP3K7,NLRP3,PELI1,PPID,PPIF,PYCARD,RBL2,RIPK1,SLC25A5,TAB1,TAB2,TICAM1,TIMM17A,TIMM23B,TIMM44,TNFRSF10A,TNIP1,TOMM20,TSPO,UBC,VDAC1,VDAC2,VDAC3
Fc Epsilon RI Signaling	1.36	0.22	-1.633	BTK,FCER1A,FCER1G,FYN,GRAP2,INPP5B,LYN,MAP2K3,MAP2K4,MAP2K7,MAPK1,MAPK14,NRAS,PIK3C3,PIK3CD,PIK3R1,PIK3R2,PIK3R3,PIK3R6,PRKCD,PRKCE,RAC1,RAP2B,RASD1,RRAS,SYK
PTEN Signaling	1.34	0.212	-0.426	BAD,BCL2L1,BMPR1A,CDC42,CDKN1A,CDKN1B,CHUK,CSNK2A1,ELP1,FOXO1,IKBKB,IKBKE,INPP5B,ITGA5,ITGA6,ITGAE,ITGAX,MAPK1,MCRS1,NFKB2,NRAS,PIK3CD,PIK3R1,PIK3R2,PIK3R3,RAC1,RAP2B,RASD1,REL,RELA,RELB,RRAS
Interferon Signaling	1.33	0.278	-1.897	BAK1,IFI6,IFIT3,IFITM3,IFNG,IFNGR2,IRF1,ISG15,PTPN2,RELA
Mechanisms of Viral Exit from Host Cells	1.32	0.268	NA	CHMP2B,CHMP3,CHMP4B,LMNB1,PDCD6IP,PRKCD,PRKCE,SH3GL1,SH3GLB1,VPS36,XPO1
Semaphorin Signaling in Neurons	1.32	0.246	NA	CDC42,CFL2,FNBP1,FYN,MAPK1,PAK1,PLXNA2,RAC1,RHOA,RHOB,RHOC,RHOF,RHOG,RHOQ,SEMA4D
FAT10 Signaling Pathway	1.31	0.25	-1	IFNG,MAP1LC3B,NUB1,PSMA5,PSMA7,PSMB1,PSMB5,PSMB6,PSMC1,PSMD10,PSMD7,PSME4,SQSTM1,UBE2Z
UVC-Induced MAPK Signaling	1.31	0.255	-1.732	FOS,JUN,MAP2K4,MAPK1,MAPK14,NRAS,PRKCD,PRKCE,RAP2B,RASD1,RRAS,SMPD2,SRC
Thrombin Signaling	1.3	0.2	-2.333	ARHGEF3,ARHGEF40,CAMK1,CDC42,CREB1,FNBP1,GATA3,GATA6,GNA12,GNA13,GNA15,GNAI2,GNAS,GNB1L,IKBKB,MAPK1,MAPK14,MYL12A,NFKB2,NRAS,PIK3C3,PIK3CD,PIK3R1,PIK3R2,PIK3R3,PIK3R6,PLCB3,PLCL2,PRKCD,PRKCE,RAC1,RAP2B,RASD1,REL,RELA,RELB,RHOA,RHOB,RHOC,RHOF,RHOG,RHOQ,RRAS,SRC,TBP
Ovarian Cancer Signaling	1.29	0.209	0	ABL1,CD44,CDK4,E2F1,E2F4,HDAC1,HDAC3,HDAC5,MAPK1,MSH2,NRAS,PIK3C3,PIK3CD,PIK3R1,PIK3R2,PIK3R3,PIK3R6,PRKACB,PRKAR1A,PRKAR2A,PTGS2,RAP2B,RASD1,RBL2,RRAS,SRC,SUV39H1,TCF4,TCF7L2,VEGFA,WNT1,WNT10A,WNT7A
Zymosterol Biosynthesis	1.27	0.5	NA	CYP51A1,HSD17B7,NSDHL
Rapoport-Luebering Glycolytic Shunt	1.27	0.5	NA	MINPP1,PGAM1,TIGAR
Regulation of eIF4 and p70S6K Signaling	1.27	0.204	-0.5	AGO2,EIF1,EIF2A,EIF2B4,EIF2B5,EIF2S1,EIF2S2,EIF3I,EIF4A2,EIF4EBP1,EIF4G2,FAU,ITGA5,ITGA6,ITGAE,ITGAX,MAPK1,MAPK14,NRAS,PABPC1,PIK3C3,PIK3CD,PIK3R1,PIK3R2,PIK3R3,PIK3R6,PPM1L,PPP2CA,PPP2CB,PPP2R2D,PPP2R5A,PPP2R5C,RAP2B,RASD1,RPS16,RPS26,RRAS
Apelin Cardiomyocyte Signaling Pathway	1.26	0.222	0	GNAI2,HIF1A,MAPK1,MAPK14,MAPK6,MYL12A,PIK3C3,PIK3CD,PIK3R1,PIK3R2,PIK3R3,PIK3R6,PLCB3,PLCL2,PRKCD,PRKCE,SLC8A1,SLC9A1,SLC9A3,SLC9A6,SLC9A8,TGFB1
Glycogen Degradation III	1.25	0.357	1.342	AGL,MTAP,PGM1,PGM2,TYMP
Vitamin-C Transport	1.24	0.304	-1.342	GLRX,GSTO2,LRRC8A,LRRC8D,SELENOT,SLC2A1,SLC2A3
Glioblastoma Multiforme Signaling	1.23	0.205	-1.826	CCND3,CDC42,CDK2,CDK4,CDKN1A,CDKN1B,E2F1,E2F4,FNBP1,FOXO1,MAPK1,NRAS,PIK3C3,PIK3CD,PIK3R1,PIK3R2,PIK3R3,PIK3R6,PLCB3,PLCL2,PRKCD,RAC1,RAP2B,RASD1,RHOA,RHOB,RHOC,RHOF,RHOG,RHOQ,RRAS,SRC,WNT1,WNT10A,WNT7A
NADH Repair	1.18	0.667	NA	GAPDH,NAXD
Serine Biosynthesis	1.18	0.667	NA	PSAT1,UBAC2
5-aminoimidazole Ribonucleotide Biosynthesis I	1.18	0.667	NA	GART,PFAS
Coenzyme A Biosynthesis	1.18	0.667	NA	COASY,PPCS
Glutathione Biosynthesis	1.18	0.667	NA	GCLC,GCLM
Ascorbate Recycling (Cytosolic)	1.18	0.667	NA	GLRX,GSTO2
Tetrahydrobiopterin Biosynthesis I	1.18	0.667	NA	GCH1,PTS
Uridine-5'-phosphate Biosynthesis	1.18	0.667	NA	CAD,UMPS
Tetrahydrobiopterin Biosynthesis II	1.18	0.667	NA	GCH1,PTS
Glutamate Degradation II	1.18	0.667	NA	GOT1,GOT2
S-adenosyl-L-methionine Biosynthesis	1.18	0.667	NA	MAT2A,MAT2B
N-acetylglucosamine Degradation I	1.18	0.667	NA	GNPDA1,GNPDA2
Aspartate Biosynthesis	1.18	0.667	NA	GOT1,GOT2
Neuroinflammation Signaling Pathway	1.15	0.189	-1.941	ATF4,BIRC2,CD86,CHP1,CHUK,CREB1,CREB3L4,CREB5,CREBBP,CSF1R,CYBB,ELP1,FOS,GRINA,HLA-A,HLA-DQA1,HLA-DQB1,HLA-F,HMOX1,ICAM1,IFNG,IFNGR2,IKBKB,IKBKE,IL1B,IRAK1,IRAK4,IRF3,JUN,MAP2K4,MAPK1,MAPK14,MAPK6,MR1,NCF1,NCF2,NFAT5,NFKB2,NLRP3,PIK3C3,PIK3CD,PIK3R1,PIK3R2,PIK3R3,PIK3R6,PTGS2,PYCARD,RAC1,REL,RELA,RELB,RIPK1,SOD2,SYK,TGFB1,TICAM1,TRAF3,TRAF6,TYROBP,WNT1
Hepatic Cholestasis	1.14	0.199	NA	CD14,CHUK,ELP1,IFNG,IKBKB,IKBKE,IL1B,IL1RN,IRAK1,IRAK4,JUN,MAP2K4,MAP3K14,MAP3K4,MAP3K7,NFKB2,NFKBIA,NFKBIB,NFKBID,NFKBIE,NR1H2,OSM,PRKACB,PRKAR1A,PRKAR2A,PRKCD,PRKCE,RARA,REL,RELA,RELB,RXRA,SLCO3A1,TGFB1,TNFSF13,TNFSF13B,TNFSF9,TRAF6
Xenobiotic Metabolism CAR Signaling Pathway	1.14	0.199	-1.48	ALDH18A1,ALDH1B1,ALDH2,ALDH3A2,ALDH3B1,ALDH5A1,CHST15,CHST7,CREBBP,DNAJC7,EP300,GSTK1,GSTO2,GSTP1,HS2ST1,HS3ST3B1,HSP90AA1,HSP90AB1,MAP2K3,MAP2K4,MAP2K7,MAPK1,MGST1,NDST1,NRIP1,PPM1L,PPP2CA,PPP2CB,PPP2R2D,PPP2R5A,PPP2R5C,PRKCD,PRKCE,RXRA,SCAND1,SNW1,SRA1,SRC
Role Of Chondrocytes In Rheumatoid Arthritis Signaling Pathway	1.12	0.206	-1.671	CEBPB,CEBPD,CEBPG,CEBPZ,CHP1,CHUK,EGR1,FADD,FOS,GNB1L,IL18R1,IL1B,IL1RN,IRAK1,IRAK4,ITGA5,JUN,MAP2K4,MAP3K7,MAPK1,MAPK14,NFKB2,NLRP3,PRKAB1,PTGS2,PYCARD,RIPK1,TRAF6,VEGFA
Salvage Pathways of Pyrimidine Ribonucleotides	1.12	0.216	-1.964	APOBEC3F,CDA,CDK2,CDK4,DAPK1,DYRK1A,EIF2AK2,HIPK1,IRAK1,MAP2K3,MAP2K4,MAP3K8,MAPK1,MAPK6,NME6,PAK1,PRKCD,PRKCE,PRPF4B,SGK1,UPP1
Purine Nucleotides De Novo Biosynthesis II	1.09	0.364	2	ADSS2,ATIC,GART,PFAS
Dolichyl-diphosphooligosaccharide Biosynthesis	1.09	0.364	1	ALG1,ALG13,ALG6,DPAGT1
Inflammasome pathway	1.09	0.3	-1.633	IL1B,NEK7,NFKB2,NLRP3,NOD2,PYCARD
Ceramide Degradation	1.08	0.429	NA	ACER3,ASAH1,NAAA
Aspartate Degradation II	1.08	0.429	NA	GOT1,GOT2,MDH1
Antiproliferative Role of Somatostatin Receptor 2	1.05	0.221	0.277	CDKN1A,CDKN1B,CTH,GNB1L,MAPK1,NPR2,NRAS,PIK3C3,PIK3CD,PIK3R1,PIK3R2,PIK3R3,PIK3R6,RAP2B,RASD1,RRAS,SRC
IL-13 Signaling Pathway	1.03	0.207	-0.816	BCL2L1,DUSP1,FOSL2,FYN,HCK,IL13RA1,IL4R,JUN,LCK,LYN,MAPK1,MAPK14,PIK3C3,PIK3CD,PIK3R1,PIK3R2,PIK3R3,PIK3R6,PRKCD,RHOA,SOCS3,SRC,TGFB1,TRAF6
Osteoarthritis Pathway	1.02	0.191	-1	ANKH,ANXA5,ATF4,BMPR1A,CASP2,CASP6,CEBPB,CHUK,CREB1,CREB3L4,CREB5,CREBBP,DDIT4,FADD,HDAC3,HIF1A,IL1B,ITGA5,ITGA6,ITGAE,ITGAX,MEF2C,MTF1,MYBBP1A,NAMPT,NFKB2,NOTCH1,PRKAB1,PTCH1,PTGS2,RAC1,RBPJ,REL,RELA,RELB,S100A8,S100A9,S1PR2,SMAD4,SMAD7,SPHK1,TCF4,TCF7L2,TGFB1,VEGFA
Role of OCT4 in Mammalian Embryonic Stem Cell Pluripotency	1.01	0.239	NA	ASH2L,CASP6,JARID2,KDM5B,PARP1,PCGF6,PHC3,PPP1R8,RARA,SH3GLB1,TASOR
DNA damage-induced 14-3-3σ Signaling	1.01	0.239	-0.905	ATM,BAD,BCL2L1,CASP2,CASP6,CDK2,CDKN1A,CDKN1B,E2F1,HUS1,RAD1
PAK Signaling	1	0.205	-0.229	CDC42,CFL2,ITGA5,ITGA6,ITGAE,ITGAX,MAP2K4,MAPK1,MYL12A,NCK1,NCK2,NRAS,PAK1,PIK3C3,PIK3CD,PIK3R1,PIK3R2,PIK3R3,PIK3R6,RAC1,RAP2B,RASD1,RRAS,WASL
Role of JAK1, JAK2 and TYK2 in Interferon Signaling	0.991	0.269	NA	IFNG,IFNGR2,NFKB2,PTPN2,REL,RELA,RELB
Estrogen-mediated S-phase Entry	0.991	0.269	1.89	CDK2,CDK4,CDKN1A,CDKN1B,E2F1,E2F4,SKP2
LXR/RXR Activation	0.987	0.203	0.943	ABCG1,APOL1,C3,CD14,CYP51A1,HADH,IL1B,IL1RN,IRF3,ITIH4,LDLR,LYZ,MYLIP,NCOR2,NFKB2,NR1H2,PCYOX1,PTGS2,REL,RELA,RELB,RXRA,S100A8,SCD,SERPINA1
Thyroid Cancer Signaling	0.971	0.215	-1.213	FOS,FOXO1,IRS2,JUN,MAPK1,NRAS,PIK3C3,PIK3CD,PIK3R1,PIK3R2,PIK3R3,PIK3R6,RAP2B,RASD1,RRAS,TCF4,TCF7L2
Oxytocin In Brain Signaling Pathway	0.939	0.191	-0.164	ATF4,CALM1 (includes others),CAMKK1,CREB1,CREB3L4,CREB5,CREBBP,DDIT3,EIF2A,GNAI2,GNB1L,IL1B,MAPK1,MEF2C,MEF2D,NFKB2,NLRP3,NRAS,PIK3C3,PIK3CD,PIK3R1,PIK3R2,PIK3R3,PIK3R6,PLB1,PLCB3,PNPLA2,PNPLA8,PRKCD,PRKCE,PTGS2,PTPN1,PYCARD,RAP2B,RASD1,RGS2,RRAS,TRPV1
2-ketoglutarate Dehydrogenase Complex	0.924	0.5	NA	DLD,DLST
Branched-chain α-keto acid Dehydrogenase Complex	0.924	0.5	NA	DBT,DLD
Spermine and Spermidine Degradation I	0.924	0.5	NA	SAT1,SMOX
Phenylethylamine Degradation I	0.924	0.5	NA	ALDH2,ALDH3A2
Proline Biosynthesis I	0.924	0.5	NA	ALDH18A1,PYCR2
Oxidized GTP and dGTP Detoxification	0.924	0.5	NA	DDX6,NUDT1
Putrescine Degradation III	0.924	0.273	-0.816	ALDH1B1,ALDH2,ALDH3A2,ALDH3B1,SAT1,SMOX
L-cysteine Degradation I	0.924	0.5	NA	GOT1,GOT2
N-acetylglucosamine Degradation II	0.924	0.5	NA	GNPDA1,GNPDA2
Molybdenum Cofactor Biosynthesis	0.924	0.5	NA	MOCS2,NFS1
Phosphatidylglycerol Biosynthesis II (Non-plastidic)	0.921	0.259	-1.134	ABHD5,AGPAT2,CDS2,CRLS1,GPAT3,LCLAT1,PTPMT1
FGF Signaling	0.914	0.209	0	ATF4,CREB1,CREB3L4,CREB5,CREBBP,CRKL,FGFRL1,MAP2K3,MAPK1,MAPK14,MAPKAPK2,PIK3C3,PIK3CD,PIK3R1,PIK3R2,PIK3R3,PIK3R6,RAC1
Th2 Pathway	0.907	0.197	-0.471	CCR1,CD4,CD86,CHD4,CXCR6,GATA3,HLA-A,HLA-DQA1,HLA-DQB1,ICAM1,ICOS,IFNG,IKZF1,IL4R,JUN,NOTCH1,PIK3C3,PIK3CD,PIK3R1,PIK3R2,PIK3R3,PIK3R6,SOCS3,SPI1,STAT5B,TGFB1,TNFRSF4
Th1 and Th2 Activation Pathway	0.893	0.192	NA	CCR1,CD4,CD86,CHD4,CXCR3,CXCR6,GATA3,HLA-A,HLA-DQA1,HLA-DQB1,ICAM1,ICOS,IFNG,IFNGR2,IKZF1,IL18R1,IL4R,IRF1,JUN,LGALS9,NFIL3,NOTCH1,PIK3C3,PIK3CD,PIK3R1,PIK3R2,PIK3R3,PIK3R6,SOCS3,SPI1,STAT5B,TGFB1,TNFRSF4
Regulation of Actin-based Motility by Rho	0.886	0.2	-1.789	ACTR2,ACTR3,ARHGDIA,ARPC5,BAIAP2,CDC42,FNBP1,ITGA5,ITGA6,ITGAE,ITGAX,MYL12A,PAK1,PIP4K2A,PIP5K1A,RAC1,RHOA,RHOB,RHOC,RHOF,RHOG,RHOQ,WASL
Mouse Embryonic Stem Cell Pluripotency	0.876	0.202	-1.342	BMPR1A,CREBBP,ID2,ID3,MAP3K7,MAPK1,MAPK14,NRAS,PIK3C3,PIK3CD,PIK3R1,PIK3R2,PIK3R3,PIK3R6,RAP2B,RASD1,RRAS,SMAD4,TAB1,TCF4,TCF7L2
CDX Gastrointestinal Cancer Signaling Pathway	0.87	0.188	0.169	CDK2,CHUK,CYBB,FOS,GATA6,IFNG,IKBKB,IKBKE,IL1B,JUN,KLF5,MAPK1,MAPK14,NCF1,NCF2,NFKB2,OSM,PIK3C3,PIK3CD,PIK3R1,PIK3R2,PIK3R3,PIK3R6,PTGS2,RAC1,REL,RELA,RELB,SMAD4,TCF4,TCF7L2,TGFB1,TNFSF13,TNFSF13B,TNFSF9,WNT1,WNT10A,WNT7A
γ-glutamyl Cycle	0.87	0.308	0	ANPEP,GCLC,GCLM,GGT1
Pyroptosis Signaling Pathway	0.866	0.204	0.688	ELAVL1,GBP3,GBP4,IL1B,IRF2,KCNQ1OT1,MAPK1,MAPK14,NEK7,NFKB2,NLRP3,PRKACB,PRKAR1A,PRKAR2A,PTGER4,PYCARD,RHOA,TRAF3,TXNIP
Retinoic acid Mediated Apoptosis Signaling	0.854	0.217	-0.577	CYCS,FADD,IFNG,IRF1,PARP1,PARP16,PARP4,PARP6,PARP8,RARA,RXRA,TIPARP,TNFRSF10A
Superpathway of Geranylgeranyldiphosphate Biosynthesis I (via Mevalonate)	0.851	0.278	0	ACAA2,ACAT1,GGPS1,HMGCS1,IDI1
Opioid Signaling Pathway	0.842	0.182	-1.543	ATF4,BAD,CALM1 (includes others),CAMK1,CDC42,CDKN1B,CLTB,CREB1,CREB3L4,CREB5,CREBBP,EP300,FOS,FOSB,FYN,GNA12,GNA13,GNA15,GNAI2,GNAS,GNB1L,GRINA,GRK3,HCK,LCK,LYN,MAP2K3,MAP2K4,MAP2K7,MAPK1,MAPK6,NFKB2,NFKBIA,NRAS,PRKACB,PRKAR1A,PRKAR2A,PRKCD,PRKCE,RAC1,RAP2B,RASD1,RGS1,RGS12,RGS14,RPS6KA3,RRAS,SRC,SRF,TCF4,TCF7L2
CCR3 Signaling in Eosinophils	0.833	0.194	-1.213	CALM1 (includes others),CFL2,GNA12,GNA13,GNA15,GNAI2,GNAS,GNB1L,MAPK1,MAPK14,NRAS,PAK1,PIK3C3,PIK3CD,PIK3R1,PIK3R2,PIK3R3,PIK3R6,PLCB3,PRKCD,PRKCE,RAC1,RAP2B,RASD1,RHOA,RRAS
Inhibition of Angiogenesis by TSP1	0.81	0.235	0.707	CD47,FYN,JUN,MAP2K4,MAPK1,MAPK14,TGFB1,VEGFA
Acyl Carrier Protein Metabolism	0.804	1	NA	AASDHPPT
Acetyl-CoA Biosynthesis III (from Citrate)	0.804	1	NA	ACLY
Salvage Pathways of Pyrimidine Deoxyribonucleotides	0.804	0.333	NA	CDA,TYMP,UPP1
Lipoate Salvage and Modification	0.804	1	NA	LIPT1
L-cysteine Degradation II	0.804	1	NA	CTH
Adenine and Adenosine Salvage VI	0.804	1	NA	ADK
D-mannose Degradation	0.804	1	NA	MPI
Alanine Biosynthesis III	0.804	1	NA	NFS1
Endothelin-1 Signaling	0.79	0.186	-2.475	CASP2,CASP6,ECE1,FOS,GNA12,GNA13,GNA15,GNAI2,GNAS,HMOX1,JUN,MAPK1,MAPK14,MAPK6,NPR2,NRAS,PIK3C3,PIK3CD,PIK3R1,PIK3R2,PIK3R3,PIK3R6,PLB1,PLCB3,PLCL2,PLD3,PNPLA2,PNPLA8,PRKCD,PRKCE,PTGER2,PTGS2,RAP2B,RASD1,RRAS,SRC
Mevalonate Pathway I	0.777	0.286	NA	ACAA2,ACAT1,HMGCS1,IDI1
CNTF Signaling	0.754	0.211	0.302	MAPK1,NRAS,PIK3C3,PIK3CD,PIK3R1,PIK3R2,PIK3R3,PIK3R6,RAP2B,RASD1,RPS6KA3,RRAS
Creatine-phosphate Biosynthesis	0.75	0.4	NA	CKB,MAP4K4
Lysine Degradation II	0.75	0.4	NA	AASDH,AASDHPPT
Lysine Degradation V	0.75	0.4	NA	AASDH,AASDHPPT
Trans, trans-farnesyl Diphosphate Biosynthesis	0.75	0.4	NA	GGPS1,IDI1
dTMP De Novo Biosynthesis	0.75	0.4	NA	DHFR2,SHMT1
Folate Polyglutamylation	0.75	0.4	NA	MTHFD1L,SHMT1
Circadian Rhythm Signaling	0.738	0.179	NA	ATF4,BHLHE40,BTRC,CIRBP,CREB1,CREB3L4,CREB5,CREBBP,CRY2,CSNK2A1,CTH,EIF4EBP1,FYN,GNA15,GNAI2,GNAS,GNB1L,GRINA,H3-3A/H3-3B,HCK,HIF1A,LCK,LYN,MAP2K3,MAP2K4,MAP2K7,MAPK1,MKNK2,NFIL3,NPR2,NR1D2,NR3C1,NRAS,PER1,PER2,PLCB3,PLCL2,PRKAB1,PRKACB,PRKAR1A,PRKAR2A,PRKCD,PRKCE,RAP2B,RASD1,RORA,RRAS,SRC
CDK5 Signaling	0.724	0.191	-1.147	ABL1,EGR1,FOSB,GNAS,ITGA6,MAPK1,MAPK14,MAPK6,NRAS,PPM1L,PPP1R14B,PPP2CA,PPP2CB,PPP2R2D,PPP2R5A,PPP2R5C,PRKACB,PRKAR1A,PRKAR2A,RAP2B,RASD1,RRAS
CDP-diacylglycerol Biosynthesis I	0.721	0.24	-0.816	ABHD5,AGPAT2,CDS2,CRLS1,GPAT3,LCLAT1
Apelin Adipocyte Signaling Pathway	0.721	0.196	-1	CYBB,GNAI2,GPX1,GSTK1,GSTP1,HIF1A,LIPE,MAPK1,MAPK14,MAPK6,MGST1,NCF1,NCF2,PRKAB1,PRKACB,PRKAR1A,PRKAR2A,RAC1
Cancer Drug Resistance By Drug Efflux	0.717	0.207	-0.905	FOXO1,MAPK1,NRAS,PIK3CD,PIK3R1,PIK3R2,PIK3R3,PTGS2,RAP2B,RASD1,RRAS,YBX1
Multiple Sclerosis Signaling Pathway	0.706	0.18	-1.581	C1QA,C1QB,C3,DUSP1,DUSP6,EZH2,FADD,GRINA,HLA-A,HLA-DQA1,HLA-DQB1,HLA-F,IFNG,IFNGR2,IL1B,IL7R,IRF1,JARID2,MAPK1,MAPK14,MBP,NCOA3,NFKB2,NLRP3,OSM,P2RX4,PARP1,PARP16,PARP4,PARP6,PARP8,PYCARD,RBBP4,SLC8A1,STK38,TGFB1,TIPARP,TNFSF13,TNFSF13B,TNFSF9
Ketolysis	0.701	0.3	NA	ACAA2,ACAT1,BDH2
Th1 Pathway	0.695	0.189	-0.447	CD4,CD86,CXCR3,GATA3,HLA-A,HLA-DQA1,HLA-DQB1,ICAM1,ICOS,IFNG,IFNGR2,IL18R1,IRF1,LGALS9,NFIL3,NOTCH1,PIK3C3,PIK3CD,PIK3R1,PIK3R2,PIK3R3,PIK3R6,SOCS3
IL-17 Signaling	0.693	0.182	-3.087	CEBPB,FOS,HSP90AA1,HSP90AB1,IFNG,IL1B,JUN,MAP2K3,MAP2K4,MAP3K14,MAP3K7,MAPK1,MAPK14,NRAS,OSM,PIK3C3,PIK3CD,PIK3R1,PIK3R2,PIK3R3,PIK3R6,PTGS2,RAP2B,RASD1,RELA,RRAS,SRSF1,TAB2,TGFB1,TNFSF13,TNFSF13B,TNFSF9,TRAF6,VEGFA
Pulmonary Fibrosis Idiopathic Signaling Pathway	0.676	0.175	-3.207	ADAM10,AREG,AXL,BBC3,CERT1,CREBBP,EGR1,EIF4EBP1,EP300,EZH1,EZH2,FGFRL1,FOS,FOXO1,GNA12,GNA13,IL13RA1,IL1B,JARID2,JUN,LATS2,MAP2K3,MAP2K4,MAP3K7,MAPK1,MAPK14,NFKB2,NOTCH1,NRAS,PIK3C3,PIK3CD,PIK3R1,PIK3R2,PIK3R3,PIK3R6,PMAIP1,POLR2A,RAP2B,RASD1,RBBP4,RBPJ,REL,RELA,RELB,RHOA,RPS6KA3,RRAS,SMAD4,SRF,STK38,TCF4,TCF7L2,TGFB1,VIM,WNT1,WNT10A,WNT7A
Neuregulin Signaling	0.672	0.188	-0.535	AREG,BAD,CDKN1B,CRKL,HSP90AA1,HSP90AB1,ITGA5,ITGA6,ITGAE,ITGAX,MAPK1,NRAS,PIK3R1,PIK3R2,PIK3R3,PRKCD,PRKCE,RAP2B,RASD1,RRAS,SRC,STAT5B
IL-17A Signaling in Gastric Cells	0.666	0.231	0	FOS,JUN,MAP2K4,MAPK1,MAPK14,RELA
D-myo-inositol (1,4,5)-Trisphosphate Biosynthesis	0.666	0.231	0.816	CDIPT,PI4K2A,PI4K2B,PIP4K2A,PIP5K1A,PLCB3
Growth Hormone Signaling	0.66	0.197	0.535	FOS,MAPK1,PIK3C3,PIK3CD,PIK3R1,PIK3R2,PIK3R3,PIK3R6,PRKCD,PRKCE,RPS6KA3,SOCS3,SRF,STAT5B
Regulation of the Epithelial-Mesenchymal Transition Pathway	0.652	0.179	NA	EGR1,ETS1,FGFRL1,HIF1A,ID2,MAP2K3,MAP2K4,MAP2K7,MAPK1,NFKB2,NOTCH1,NRAS,PIK3C3,PIK3CD,PIK3R1,PIK3R2,PIK3R3,PIK3R6,PYGO2,RAP2B,RASD1,RBPJ,REL,RELA,RELB,RHOA,RRAS,SMAD4,TCF4,TCF7L2,TGFB1,WNT1,WNT10A,WNT7A,ZEB1
Histamine Degradation	0.646	0.238	-0.447	ALDH1B1,ALDH2,ALDH3A2,ALDH3B1,HNMT
Fatty Acid α-oxidation	0.646	0.238	-0.447	ALDH1B1,ALDH2,ALDH3A2,ALDH3B1,PTGS2
Endometrial Cancer Signaling	0.644	0.2	0.302	BAD,MAPK1,NRAS,PIK3C3,PIK3CD,PIK3R1,PIK3R2,PIK3R3,PIK3R6,RAP2B,RASD1,RRAS
Neuropathic Pain Signaling In Dorsal Horn Neurons	0.633	0.188	-0.229	CAMK1,CREB1,FOS,GRINA,MAPK1,PIK3C3,PIK3CD,PIK3R1,PIK3R2,PIK3R3,PIK3R6,PLCB3,PLCL2,PRKACB,PRKAR1A,PRKAR2A,PRKCD,PRKCE,SRC
Melatonin Signaling	0.629	0.194	-0.535	CALM1 (includes others),GNAI2,MAP2K3,MAP2K4,MAP2K7,MAPK1,PLCB3,PLCL2,PRKACB,PRKAR1A,PRKAR2A,PRKCD,PRKCE,RORA
Ephrin B Signaling	0.629	0.194	-2.309	CDC42,CFL2,GNA12,GNA13,GNA15,GNAI2,GNAS,GNB1L,ITSN2,MAPK1,NCK2,PAK1,RAC1,RHOA
EIF2 Signaling	0.618	0.176	1	AGO2,ATF4,ATF5,CDK11A,DDIT3,EIF1,EIF2A,EIF2AK2,EIF2AK3,EIF2B4,EIF2B5,EIF2S1,EIF2S2,EIF3I,EIF4A2,EIF4G2,EIF5,FAU,HNRNPA1,HSPA5,MAPK1,NRAS,PABPC1,PIK3C3,PIK3CD,PIK3R1,PIK3R2,PIK3R3,PIK3R6,PPP1R15A,RAP2B,RASD1,RPL22L1,RPL36AL,RPL7L1,RPS16,RPS26,RRAS,VEGFA,WARS1
Chondroitin and Dermatan Biosynthesis	0.618	0.333	NA	CHPF,CSGALNACT2
Pentose Phosphate Pathway (Non-oxidative Branch)	0.618	0.333	NA	RPE,TKT
Selenocysteine Biosynthesis II (Archaea and Eukaryotes)	0.618	0.333	NA	SARS1,SEPHS1
GDP-mannose Biosynthesis	0.618	0.333	NA	MPI,PMM2
Tryptophan Degradation X (Mammalian, via Tryptamine)	0.614	0.222	0	ALDH1B1,ALDH2,ALDH3A2,ALDH3B1,RDH14,SMOX
Gluconeogenesis I	0.614	0.222	-1.633	ALDOA,FBP1,GAPDH,MDH1,PGAM1,PGK1
Gαs Signaling	0.6	0.183	-0.471	ADD3,ATF4,CREB1,CREB3L4,CREB5,CREBBP,GNA12,GNA13,GNA15,GNAI2,GNAS,GNB1L,HCAR3,HCK,MAPK1,MC1R,PRKACB,PRKAR1A,PRKAR2A,PTGER2,PTGER4,RGS2,SRC
α-Adrenergic Signaling	0.582	0.183	-1.508	CALM1 (includes others),GNA12,GNA13,GNA15,GNAI2,GNAS,GNB1L,GYS1,MAPK1,NRAS,PHKB,PRKACB,PRKAR1A,PRKAR2A,PRKCD,PRKCE,RAP2B,RASD1,RRAS,SLC8A1
Leukocyte Extravasation Signaling	0.58	0.176	-0.898	ABL1,AFDN,BTK,CD44,CDC42,CLDN15,CRKL,CYBB,EZR,F11R,GNAI2,ICAM1,ITK,MAP2K4,MAP3K4,MAPK1,MAPK14,NCF1,NCF2,PIK3C3,PIK3CD,PIK3R1,PIK3R2,PIK3R3,PIK3R6,PRKCD,PRKCE,RAC1,RHOA,SELPLG,SRC,TIMP1,TIMP2,WASL
Role of JAK2 in Hormone-like Cytokine Signaling	0.58	0.194	0.905	BCL2L1,CCND3,EPOR,FOS,HLTF,IRS2,PTPN1,SH2B3,SIRPA,SOCS3,STAT5B,VEGFA
ERBB4 Signaling	0.575	0.191	-0.577	MAPK1,NRAS,PIK3C3,PIK3CD,PIK3R1,PIK3R2,PIK3R3,PIK3R6,PRKCD,PRKCE,RAP2B,RASD1,RRAS
Role of NFAT in Cardiac Hypertrophy	0.569	0.174	-1.372	CALM1 (includes others),CAMK1,CHP1,EP300,GNAI2,GNAS,GNB1L,HDAC1,HDAC3,HDAC5,MAP2K3,MAP2K4,MAP2K7,MAP3K7,MAPK1,MAPK14,MEF2C,MEF2D,NRAS,PIK3C3,PIK3CD,PIK3R1,PIK3R2,PIK3R3,PIK3R6,PLCB3,PLCL2,PRKACB,PRKAR1A,PRKAR2A,PRKCD,PRKCE,RAP2B,RASD1,RCAN1,RRAS,SLC8A1,SRC,TGFB1
Role of Hypercytokinemia/hyperchemokinemia in the Pathogenesis of Influenza	0.565	0.186	-2	AREG,EIF2AK2,IFIT2,IFIT3,IFNG,IL1B,IL1RN,IRF3,ISG15,ISG20,NFKB2,NLRP3,OAS2,PYCARD,RIGI,TICAM1
HIPPO signaling	0.565	0.186	-1.265	BTRC,CD44,CUL1,LATS2,PPM1L,PPP1R14B,PPP2CA,PPP2CB,PPP2R2D,PPP2R5A,PPP2R5C,SAV1,SKP2,SMAD4,TP53BP2,YWHAZ
Dermatan Sulfate Degradation (Metazoa)	0.564	0.235	-2	FGFRL1,GM2A,HEXA,IDS
Regulation Of The Epithelial Mesenchymal Transition In Development Pathway	0.539	0.184	-3.317	HIF1A,NFKB2,NOTCH1,PTCH1,PYGO2,RBPJ,REL,RELA,RELB,S100A4,SUFU,TCF4,TCF7L2,WNT1,WNT10A,WNT7A
UDP-D-xylose and UDP-D-glucuronate Biosynthesis	0.538	0.5	NA	UGDH
Dolichol and Dolichyl Phosphate Biosynthesis	0.538	0.5	NA	DOLK
Epoxysqualene Biosynthesis	0.538	0.5	NA	SQLE
Spermine Biosynthesis	0.538	0.5	NA	AMD1
S-methyl-5-thio-α-D-ribose 1-phosphate Degradation	0.538	0.5	NA	APIP
Flavin Biosynthesis IV (Mammalian)	0.538	0.5	NA	FLAD1
L-cysteine Degradation III	0.538	0.5	NA	GOT1
Spermidine Biosynthesis I	0.538	0.5	NA	AMD1
Xanthine and Xanthosine Salvage	0.538	0.5	NA	PNP
L-glutamine Biosynthesis II (tRNA-dependent)	0.538	0.5	NA	QRSL1
Fatty Acid Biosynthesis Initiation II	0.538	0.5	NA	OXSM
Cysteine Biosynthesis/Homocysteine Degradation	0.538	0.5	NA	CTH
GDP-L-fucose Biosynthesis I (from GDP-D-mannose)	0.538	0.5	NA	GMDS
Cardiolipin Biosynthesis II	0.538	0.5	NA	PTPMT1
Putrescine Biosynthesis III	0.538	0.5	NA	ODC1
Formaldehyde Oxidation II (Glutathione-dependent)	0.538	0.5	NA	ADH5
Glycine Biosynthesis I	0.538	0.5	NA	SHMT1
Oxytocin Signaling Pathway	0.524	0.17	-1.732	ATF4,ATP2B1,CALM1 (includes others),CAMKK1,CHP1,CREB1,CREB3L4,CREB5,CREBBP,CTH,FOS,GNA12,GNA13,GNAI2,GNB1L,LIPE,MAP2K4,MAPK1,MAPK14,MAPK6,MEF2C,MFN2,MYH10,NFKB2,NPR2,NRAS,PIK3C3,PIK3CD,PIK3R1,PIK3R2,PIK3R3,PIK3R6,PLCB3,PNPLA2,PRKAB1,PRKACB,PRKAR1A,PRKAR2A,PRKCD,PRKCE,PTGS2,RAP2B,RASD1,REL,RELA,RELB,RHOA,RRAS
Leptin Signaling in Obesity	0.517	0.184	1.667	FOXO1,MAPK1,PIK3C3,PIK3CD,PIK3R1,PIK3R2,PIK3R3,PIK3R6,PLCB3,PLCL2,PRKACB,PRKAR1A,PRKAR2A,SOCS3
Glycogen Biosynthesis II (from UDP-D-Glucose)	0.517	0.286	NA	GYS1,UGP2
Glycoaminoglycan-protein Linkage Region Biosynthesis	0.517	0.286	NA	B3GALT6,XYLT2
WNT/β-catenin Signaling	0.492	0.172	-1.633	BTRC,CD44,CREBBP,CSNK1G3,CSNK2A1,EP300,FRAT1,HDAC1,JUN,MAP3K7,NLK,PPM1L,PPP2CA,PPP2CB,PPP2R2D,PPP2R5A,PPP2R5C,RARA,SOX4,SRC,TAB1,TCF4,TCF7L2,TGFB1,TLE3,TLE4,UBC,WNT1,WNT10A,WNT7A
IL-22 Signaling	0.491	0.208	2.236	MAP2K4,MAPK1,MAPK14,SOCS3,STAT5B
Synaptic Long Term Potentiation	0.48	0.174	-1.279	ATF4,CALM1 (includes others),CHP1,CREB1,CREB3L4,CREB5,CREBBP,EP300,GNA15,GRINA,MAPK1,NRAS,PLCB3,PLCL2,PPP1R14B,PRKACB,PRKAR1A,PRKAR2A,PRKCD,PRKCE,RAP2B,RASD1,RRAS
Guanosine Nucleotides Degradation III	0.474	0.231	NA	ACP3,NT5C2,PNP
UDP-N-acetyl-D-galactosamine Biosynthesis II	0.474	0.231	NA	GNPDA1,GNPDA2,UAP1
Regulation of Cellular Mechanics by Calpain Protease	0.47	0.178	-1	CAST,CCND3,CDK2,CDK4,CDKN1B,EZR,ITGA5,ITGA6,ITGAE,ITGAX,MAPK1,NRAS,RAP2B,RASD1,RRAS,SRC
Role of MAPK Signaling in the Pathogenesis of Influenza	0.469	0.179	NA	IFNG,MAP2K3,MAP2K4,MAP2K7,MAPK1,MAPK14,NRAS,PLB1,PNPLA2,PNPLA8,PTGS2,RABGEF1,RAP2B,RASD1,RRAS
VEGF Family Ligand-Receptor Interactions	0.469	0.179	-1.069	FOS,MAPK1,NRAS,PIK3C3,PIK3CD,PIK3R1,PIK3R2,PIK3R3,PIK3R6,PRKCD,PRKCE,RAP2B,RASD1,RRAS,VEGFA
WNT/Ca+ pathway	0.467	0.182	-1.265	ATF4,CREB1,CREB3L4,CREB5,CREBBP,NFAT5,NFKB2,PLCB3,PLCL2,REL,RELA,RELB
GP6 Signaling Pathway	0.46	0.173	-1.147	ADAM10,BTK,CALM1 (includes others),CERT1,FCER1G,FYN,GRAP2,ITK,LYN,NCK1,PIK3C3,PIK3CD,PIK3R1,PIK3R2,PIK3R3,PIK3R6,PRKCD,PRKCE,RAC1,RASGRP2,RHOG,SYK
Cardiac Hypertrophy Signaling (Enhanced)	0.46	0.164	-3.077	CALM1 (includes others),CHP1,CHUK,CSF2RB,CYBB,DIAPH2,EIF2B4,EIF2B5,EIF4EBP1,EP300,FGFRL1,GNA12,GNA13,GNA15,GNAI2,GNAS,GNB1L,HDAC1,HDAC3,HDAC5,IFNG,IKBKB,IKBKE,IL13RA1,IL18R1,IL1B,IL21R,IL4R,IL7R,ITGA5,ITGA6,ITGAE,ITGAX,JUN,MAP2K3,MAP2K4,MAP2K7,MAP3K14,MAP3K2,MAP3K3,MAP3K4,MAP3K7,MAP3K8,MAPK1,MAPK14,MAPKAPK2,MEF2C,MEF2D,MKNK2,NFAT5,NFKB2,NRAS,OSM,PDE12,PDE4A,PDE4B,PDE4D,PDE7A,PIK3C3,PIK3CD,PIK3R1,…
γ-linolenate Biosynthesis II (Animals)	0.456	0.211	1	ACSL5,CYB5R3,FADS2,SLC27A4
RHOGDI Signaling	0.449	0.168	1.134	ACTR2,ACTR3,ARHGDIA,ARHGEF3,ARPC5,CD44,CDC42,CDH24,CFL2,CREBBP,EP300,EZR,FNBP1,GNA12,GNA13,GNA15,GNAI2,GNAS,GNB1L,ITGA5,ITGA6,ITGAE,ITGAX,MYH10,MYL12A,PAK1,PIP4K2A,PIP5K1A,RAC1,RHOA,RHOB,RHOC,RHOF,RHOG,RHOQ,SRC,WASL
Ethanol Degradation IV	0.447	0.2	0.447	ACSS1,ALDH1B1,ALDH2,ALDH3A2,ALDH3B1
Oncostatin M Signaling	0.44	0.186	-1.134	MAPK1,MT2A,NRAS,OSM,RAP2B,RASD1,RRAS,STAT5B
Histidine Degradation III	0.437	0.25	NA	MTHFD1L,MTHFD2
Assembly of RNA Polymerase III Complex	0.418	0.214	NA	GTF3C2,GTF3C3,TBP
Urate Biosynthesis/Inosine 5'-phosphate Degradation	0.418	0.214	NA	ACP3,NT5C2,PNP
Gap Junction Signaling	0.411	0.167	NA	CSNK1G3,CTH,GNAI2,GNAS,MAP3K2,MAPK1,NPR2,NRAS,PIK3C3,PIK3CD,PIK3R1,PIK3R2,PIK3R3,PIK3R6,PLCB3,PLCL2,PRKACB,PRKAR1A,PRKAR2A,PRKCD,PRKCE,RAP2B,RASD1,RRAS,SP3,SRC,TUBA1A,TUBA1B,TUBA1C,TUBA4A,TUBB2A,TUBB4B,TUBB6
Chemokine Signaling	0.402	0.173	-1.941	CALM1 (includes others),CAMK1,FOS,GNAI2,JUN,MAPK1,MAPK14,NRAS,PLCB3,RAP2B,RASD1,RHOA,RRAS,SRC
Pulmonary Healing Signaling Pathway	0.398	0.166	-2.959	BMPR1A,CDC42,CFL2,EP300,FYN,HCK,HIF1A,LCK,LYN,MAP2K4,MAPK1,MAPK14,NFKB2,NFKBIA,NOTCH1,NRAS,PRKAB1,PRKCD,PRKCE,RAC1,RAP2B,RASD1,RBPJ,RRAS,SRC,STAT5B,TCF4,TCF7L2,TGFB1,VEGFA,WNT1,WNT10A,WNT7A
Agrin Interactions at Neuromuscular Junction	0.396	0.174	-1.508	CDC42,GABPA,JUN,MAP2K4,MAPK1,NRAS,PAK1,RAC1,RAP2B,RASD1,RRAS,SRC
Methylglyoxal Degradation I	0.396	0.333	NA	GLO1
Guanine and Guanosine Salvage I	0.396	0.333	NA	PNP
S-methyl-5'-thioadenosine Degradation II	0.396	0.333	NA	MTAP
1,25-dihydroxyvitamin D3 Biosynthesis	0.396	0.333	NA	CYP2R1
Palmitate Biosynthesis I (Animals)	0.396	0.333	NA	OXSM
Methionine Salvage II (Mammalian)	0.396	0.333	NA	MTR
Inosine-5'-phosphate Biosynthesis II	0.396	0.333	NA	ATIC
Hypusine Biosynthesis	0.396	0.333	NA	EIF5A
Geranylgeranyldiphosphate Biosynthesis	0.396	0.333	NA	GGPS1
Anandamide Degradation	0.396	0.333	NA	NAAA
Adenine and Adenosine Salvage I	0.396	0.333	NA	PNP
4-aminobutyrate Degradation I	0.396	0.333	NA	ALDH5A1
SPINK1 General Cancer Pathway	0.396	0.174	0.302	MAPK1,MT2A,NRAS,PIK3C3,PIK3CD,PIK3R1,PIK3R2,PIK3R3,PIK3R6,RAP2B,RASD1,RRAS
Heparan Sulfate Biosynthesis	0.385	0.17	1.604	AARS1,ALDH2,B3GALT6,CES2,CHST15,CHST7,EXT1,EXT2,GLCE,HS2ST1,HS3ST3B1,LIPE,NDST1,TARS2,XYLT2
Glycolysis I	0.374	0.185	-2.236	ALDOA,FBP1,GAPDH,PGAM1,PGK1
Human Embryonic Stem Cell Pluripotency	0.373	0.164	-2.263	BMPR1A,FGFRL1,FOXO1,HSP90AA1,HSP90AB1,ID2,ID3,KLF4,MAP2K3,MAP2K4,MAP2K7,MAPK1,NFYB,NRAS,PIK3C3,PIK3CD,PIK3R1,PIK3R2,PIK3R3,PIK3R6,PRKCD,PRKCE,RAP2B,RASD1,RRAS,S1PR2,SMAD4,SMAD7,SPHK1,TGFB1,WNT1,WNT10A,WNT7A
Pathogenesis of Multiple Sclerosis	0.371	0.222	NA	CCR1,CXCR3
Heme Biosynthesis II	0.371	0.222	NA	ALAD,FECH
Purine Ribonucleosides Degradation to Ribose-1-phosphate	0.371	0.222	NA	PGM2,PNP
Choline Biosynthesis III	0.369	0.2	NA	CEPT1,HMOX1,PLD3
tRNA Splicing	0.357	0.174	0	PDE12,PDE4A,PDE4B,PDE4D,PDE7A,TDP2,TSEN15,TSEN2
Primary Immunodeficiency Signaling	0.344	0.169	NA	BTK,CD4,CIITA,ICOS,IL7R,LCK,PTPRC,RFXAP,UNG,ZAP70
Triacylglycerol Degradation	0.344	0.169	0.707	AARS1,ABHD12,ABHD6,ALDH2,CES2,LIPE,NDST1,PLB1,PNPLA2,TARS2
LPS/IL-1 Mediated Inhibition of RXR Function	0.341	0.161	0	ABCC4,ABCG1,ACSL5,ALDH18A1,ALDH1B1,ALDH2,ALDH3A2,ALDH3B1,ALDH5A1,CD14,CES2,CHST15,CHST7,CPT2,CRAT,CYP2R1,CYP2U1,GSTK1,GSTO2,GSTP1,HMGCS1,HS2ST1,HS3ST3B1,IL1B,IL1RN,IRAK1,JUN,MAP2K4,MAP2K7,MAP3K7,MGST1,NDST1,NR1H2,RARA,RXRA,SCARB1,SLC27A4,SLC35A2,SMOX,TRAF6,XPO1
Superpathway of D-myo-inositol (1,4,5)-trisphosphate Metabolism	0.333	0.182	1	BPNT1,INPP5B,ITPKB,MINPP1
Retinol Biosynthesis	0.333	0.17	0.378	CES2,CES4A,LIPE,PLB1,PNPLA2,RBP7,RDH11,RDH14
STAT3 Pathway	0.333	0.163	-1	BMPR1A,CDKN1A,CSF2RB,IL13RA1,IL18R1,IL1B,IL21R,IL4R,IL7R,MAP2K4,MAPK1,MAPK14,NRAS,PTPN2,RAC1,RAP2B,RASD1,RRAS,SOCS3,SRC,TGFB1,VEGFA
G Beta Gamma Signaling	0.328	0.163	-2.982	BTK,CDC42,DNM2,GNA12,GNA13,GNA15,GNAI2,GNAS,GNB1L,MAPK1,NRAS,PAK1,PRKACB,PRKAR1A,PRKAR2A,PRKCD,PRKCE,RAP2B,RASD1,RRAS,SRC
Chondroitin Sulfate Degradation (Metazoa)	0.326	0.188	NA	ARSB,GM2A,HEXA
Pyrimidine Ribonucleotides De Novo Biosynthesis	0.326	0.171	1.134	CAD,CTPS1,NME6,NUDT15,NUDT5,SLC25A42,UMPS
Adenosine Nucleotides Degradation II	0.326	0.188	NA	ACP3,NT5C2,PNP
Parkinson's Signaling	0.326	0.188	NA	CYCS,MAPK1,MAPK14
Dermatan Sulfate Biosynthesis	0.323	0.167	-0.632	B3GALT6,CHPF,CHST15,CHST7,CSGALNACT2,DSE,HS2ST1,HS3ST3B1,NDST1,XYLT2
SNARE Signaling Pathway	0.319	0.162	-0.853	BET1L,CALM1 (includes others),GOSR2,GPAA1,MYH10,NAPA,NAPB,PRKACB,PRKAR1A,PRKAR2A,RAB1A,RAB2A,RAB3A,SNAP23,STX16,STX1A,STXBP2,STXBP3,STXBP5,VAMP2,VAMP3,VTI1A
Ethanol Degradation II	0.319	0.171	0.816	ACSS1,ADH5,ALDH1B1,ALDH2,ALDH3A2,ALDH3B1
Calcium Transport I	0.317	0.2	NA	ANXA5,ATP2B1
Actin Cytoskeleton Signaling	0.314	0.16	-0.686	ACTR2,ACTR3,ARPC5,BAIAP2,CD14,CDC42,CFL2,CRKL,DIAPH2,EZR,FGD1,FGD3,GNA12,GNA13,ITGA5,ITGA6,ITGAE,ITGAX,MAPK1,MYH10,MYL12A,NRAS,PAK1,PIK3C3,PIK3CD,PIK3R1,PIK3R2,PIK3R3,PIK3R6,PIP5K1A,RAC1,RAP2B,RASD1,RHOA,RRAS,SLC9A1,SSH1,TIAM1,WASL
Sperm Motility	0.312	0.16	-1.807	ABL1,AXL,BTK,CALM1 (includes others),CLK1,CLK3,CSF1R,DYRK1A,EPHA4,FYN,GNA12,GNA13,GNA15,GNAI2,GNAS,GNB1L,HCK,ITK,LCK,LYN,MAP2K3,MAP2K4,MAP2K7,PDE4A,PDE4B,PDE4D,PLB1,PLCB3,PLCL2,PNPLA2,PNPLA8,PRKACB,PRKAR1A,PRKAR2A,PRKCD,PRKCE,SRC,SYK,TNK2,TWF1,ZAP70
Retinoate Biosynthesis II	0.305	0.25	NA	RBP7
PRPP Biosynthesis I	0.305	0.25	NA	PRPS2
Heme Biosynthesis from Uroporphyrinogen-III I	0.305	0.25	NA	FECH
Melatonin Degradation II	0.305	0.25	NA	SMOX
Fatty Acid β-oxidation III (Unsaturated, Odd Number)	0.305	0.25	NA	ECI2
Dopamine Receptor Signaling	0.304	0.163	1	GCH1,PPM1L,PPP1R14B,PPP2CA,PPP2CB,PPP2R2D,PPP2R5A,PPP2R5C,PRKACB,PRKAR1A,PRKAR2A,PTS,SMOX
Triacylglycerol Biosynthesis	0.296	0.164	-0.707	ABHD5,AGPAT2,CRLS1,DBT,GPAT3,LCLAT1,OSGEPL1,PLPP5,PLPPR2
D-myo-inositol (1,3,4)-trisphosphate Biosynthesis	0.288	0.176	NA	INPP5B,ITPKB,MINPP1
Heparan Sulfate Biosynthesis (Late Stages)	0.287	0.16	1.155	AARS1,ALDH2,CES2,CHST15,CHST7,EXT1,EXT2,GLCE,HS2ST1,HS3ST3B1,LIPE,NDST1,TARS2
Pentose Phosphate Pathway	0.271	0.182	NA	RPE,TKT
Glutathione-mediated Detoxification	0.27	0.162	-2.236	ANPEP,GSTK1,GSTO2,GSTP1,LANCL1,MGST1
Noradrenaline and Adrenaline Degradation	0.27	0.162	0	ADH5,ALDH1B1,ALDH2,ALDH3A2,ALDH3B1,SMOX
Mismatch Repair in Eukaryotes	0.256	0.167	NA	MSH2,RFC5,RPA1
Arsenate Detoxification I (Glutaredoxin)	0.24	0.2	NA	PNP
Proline Biosynthesis II (from Arginine)	0.24	0.2	NA	PYCR2
Tetrapyrrole Biosynthesis II	0.24	0.2	NA	ALAD
Glutathione Redox Reactions II	0.24	0.2	NA	GLRX
Galactose Degradation I (Leloir Pathway)	0.24	0.2	NA	GALK2
Glutamate Degradation III (via 4-aminobutyrate)	0.24	0.2	NA	ALDH5A1
Acetate Conversion to Acetyl-CoA	0.24	0.2	NA	ACSS1
GDP-glucose Biosynthesis	0.233	0.167	NA	PGM1,PGM2
Purine Nucleotides Degradation II (Aerobic)	0.226	0.158	NA	ACP3,NT5C2,PNP
Mitochondrial L-carnitine Shuttle Pathway	0.226	0.158	NA	ACSL5,CPT2,SLC27A4
Pyruvate Fermentation to Lactate	0.192	0.167	NA	LDHA
Arginine Degradation VI (Arginase 2 Pathway)	0.192	0.167	NA	PYCR2
Glycine Cleavage Complex	0.192	0.167	NA	DLD
UDP-N-acetyl-D-glucosamine Biosynthesis II	0.192	0.167	NA	UAP1
Tryptophan Degradation to 2-amino-3-carboxymuconate Semialdehyde	0.192	0.167	NA	KYNU
NAD Biosynthesis III	0.192	0.167	NA	NAMPT
Dilated Cardiomyopathy Signaling Pathway	0	0.0933	0	BAD,BAG3,CAMK1,GNAS,KDM1A,LMNA,MAP3K3,MAPK1,MAPK14,MYH10,PRKACB,PRKAR1A,PRKAR2A,PRKCE
Wound Healing Signaling Pathway	0	0.143	-2.667	CEBPB,CERT1,CHUK,FOS,IFNG,IFNGR2,IKBKB,IL1B,IL1RN,ITGA6,JUN,MAP2K3,MAP2K4,MAP2K7,MAP3K14,MAP3K7,MAPK1,NFKB2,NFKBIA,NFKBIB,NFKBID,NFKBIE,NRAS,OSM,RAC1,RAP2B,RASD1,RRAS,TGFB1,TNFSF13,TNFSF13B,TNFSF9,TRAF6,TRPV1,VEGFA,VIM
Oxytocin In Spinal Neurons Signaling Pathway	0	0.143	-1.342	CAMKK1,CTH,NPR2,PLCB3,TRPV1
Pathogen Induced Cytokine Storm Signaling Pathway	0	0.146	-4.355	BHLHE40,C3,CCR1,CERT1,CGAS,CIITA,CLEC7A,CSF2RB,CXCL16,CXCR3,FADD,FOS,FTH1,FTL,HLA-DQA1,HLA-DQB1,IFNG,IFNGR2,IL18R1,IL1B,IL1RN,IL21R,IRF1,IRF3,JUN,MAPK1,MAPK14,MAPK6,NFKB2,NLRC3,NLRP3,NOD2,OSM,PRF1,PYCARD,RIGI,RIPK1,SLC2A1,SLC2A3,SOCS3,SPI1,SRGN,STAT5B,STING1,STX11,STXBP2,SYK,TGFB1,TICAM1,TNFSF13,TNFSF13B,TNFSF9,VEGFA,XCL1
Role Of Osteoblasts In Rheumatoid Arthritis Signaling Pathway	0	0.131	-2.475	BMPR1A,CSNK1G3,CTSA,CTSD,CTSH,CTSL,CTSS,CTSZ,IFNG,IL1B,MAPK1,OSM,PIK3C3,PIK3CD,PIK3R1,PIK3R2,PIK3R3,PIK3R6,PTGS2,SMAD4,SRC,STAT5B,TCF4,TCF7L2,TGFB1,TNFSF13,TNFSF13B,TNFSF9,VEGFA,WNT1,WNT10A,WNT7A
Axonal Guidance Signaling	0	0.145	NA	ABL1,ACTR2,ACTR3,ADAM10,ADAM15,ADAM28,ADAM9,ARPC5,BAIAP2,CDC42,CFL2,CHP1,COPS5,CRKL,EPHA4,FARP2,FYN,GNA12,GNA13,GNA15,GNAI2,GNAS,GNB1L,ITGA5,ITGA6,ITGAE,ITGAX,LNPEP,MAPK1,MYL12A,NCK1,NCK2,NFAT5,NRAS,PAK1,PIK3C3,PIK3CD,PIK3R1,PIK3R2,PIK3R3,PIK3R6,PLCB3,PLCL2,PLXNA2,PLXNB2,PRKACB,PRKAR1A,PRKAR2A,PRKCD,PRKCE,PTCH1,RAC1,RAP2B,RASD1,RHOA,RRAS,RTN4,SDCBP,SEMA4A,SEMA4D,STK36,SUFU,TUBA1A,TUBA1B,TUBA1C,TU…
Amyotrophic Lateral Sclerosis Signaling	0	0.155	-0.943	BCL2L1,BIRC2,CYCS,GPX1,GRINA,PAK1,PIK3C3,PIK3CD,PIK3R1,PIK3R2,PIK3R3,PIK3R6,RAB5A,RAB5B,RAB5C,RAC1,RNF19A,VEGFA
Synaptic Long Term Depression	0	0.131	-2.558	CTH,GNA12,GNA13,GNA15,GNAI2,GNAS,LYN,MAPK1,NPR2,NRAS,PLB1,PLCB3,PLCL2,PNPLA2,PNPLA8,PPM1L,PPP2CA,PPP2CB,PPP2R2D,PPP2R5A,PPP2R5C,PRKCD,PRKCE,RAP2B,RASD1,RRAS
Chaperone Mediated Autophagy Signaling Pathway	0	0.0995	0.75	ATP6AP2,ATP6V0A2,ATP6V0B,ATP6V0C,ATP6V0E1,ATP6V1C1,ATP6V1E1,ATP6V1F,BAG1,BBC3,CHP1,CHUK,CREBBP,CTSA,DNAJB1,EIF2AK3,EIF4H,EP300,FCER1G,HIF1A,HSP90AA1,HSP90AB1,HSPA14,HSPA5,HSPA9,IDH1,IKBKB,IL1B,MAP2K4,MAP3K7,MAPK1,MAPK14,MCL1,MEF2D,MLLT11,MTRNR2L3,NCOR2,NFKB2,NFKBIA,NLRP3,PEA15,PHLPP1,PIK3C3,PIK3CD,PIK3R1,PIK3R2,PIK3R3,PIK3R6,PLIN2,PLIN3,PRKAB1,PSMA5,PSMA7,PSMB1,PSMB5,PSMB6,PYCARD,RAC1,RARA,RCAN1,…
Coagulation System	0	0.0857	NA	F13A1,PLAUR,SERPINA1
Hepatic Fibrosis / Hepatic Stellate Cell Activation	0	0.113	NA	CD14,CERT1,CSF1,CXCR3,ECE1,ICAM1,IFNG,IFNGR2,IL1B,IL4R,KLF6,MYH10,NFKB2,REL,RELA,RELB,SMAD4,SMAD7,TGFB1,TIMP1,TIMP2,VEGFA
FXR/RXR Activation	0	0.111	NA	APOL1,C3,CREBBP,FBP1,FOXO1,IL1B,IL1RN,ITIH4,MAP2K4,PCYOX1,RARA,RXRA,SCARB1,SERPINA1
PXR/RXR Activation	0	0.154	0.632	ALDH3A2,CES2,FOXO1,NR3C1,PRKACB,PRKAR1A,PRKAR2A,RELA,RXRA,SCD
Role of NFAT in Regulation of the Immune Response	0	0.0569	-2.359	BTK,CALM1 (includes others),CD4,CD86,CHP1,CHUK,CSNK1G3,ELP1,FCER1A,FCER1G,FCGR2A,FOS,FYN,GNA12,GNA13,GNA15,GNAI2,GNAS,GNB1L,HLA-A,HLA-DQA1,HLA-DQB1,IGLV2-14,IKBKB,IKBKE,ITK,JUN,KPNA2,KPNA4,KPNB1,LCK,LYN,MAPK1,MEF2C,MEF2D,NFAT5,NFKB2,NFKBIA,NFKBIB,NFKBID,NFKBIE,NRAS,PIK3C3,PIK3CD,PIK3R1,PIK3R2,PIK3R3,PIK3R6,PLCB3,RAP2B,RASD1,RCAN1,REL,RELA,RELB,RRAS,SYK,XPO1,ZAP70
FcγRIIB Signaling in B Lymphocytes	0	0.03	-1.069	BTK,DOK1,IGLV2-14,LYN,MAP2K4,NRAS,PIK3C3,PIK3CD,PIK3R1,PIK3R2,PIK3R3,PIK3R6,RAP2B,RASD1,RRAS,SYK
CCR5 Signaling in Macrophages	0	0.0321	-0.632	CALM1 (includes others),CD4,FCER1G,FOS,GNA12,GNA13,GNA15,GNAI2,GNAS,GNB1L,JUN,MAP2K4,MAPK1,MAPK14,PRKCD,PRKCE
Calcium-induced T Lymphocyte Apoptosis	0	0.0326	-1.155	CALM1 (includes others),CD4,CHP1,EP300,FCER1G,HDAC1,HLA-A,HLA-DQA1,HLA-DQB1,LCK,MEF2D,NR4A1,PRKCD,PRKCE,ZAP70
Cytotoxic T Lymphocyte-mediated Apoptosis of Target Cells	0	0.0212	0.816	CASP6,CYCS,DFFB,FADD,FCER1G,HLA-A,HLA-F,MR1,PRF1
Airway Pathology in Chronic Obstructive Pulmonary Disease	0	0.0678	NA	IFNG,IL1B,OSM,PRF1,TGFB1,TNFSF13,TNFSF13B,TNFSF9
CTLA4 Signaling in Cytotoxic T Lymphocytes	0	0.0806	0.438	AHR,AP1M1,ARF1,BCL10,BCL2L1,CD86,CLTB,FCER1G,FOS,FYN,GRAP2,HCK,HLA-A,HLA-DQA1,HLA-DQB1,HLA-F,HMOX1,ITK,JUN,LCK,LYN,MAP2K4,MAPK1,MAPK14,MR1,NCK1,NFAT5,NFKB2,NRAS,PIK3C3,PIK3CD,PIK3R1,PIK3R2,PIK3R3,PIK3R6,PLD3,PPM1L,PPP2CA,PPP2CB,PPP2R2D,PPP2R5A,PPP2R5C,RAC1,RAP2B,RASD1,RRAS,SRC,TGFB1,ZAP70
Airway Inflammation in Asthma	0	0.121	NA	IFNG,IFNGR2,OSM,TGFB1
T Helper Cell Differentiation	0	0.0318	NA	BCL6,CD86,CXCR5,FCER1G,GATA3,HLA-A,HLA-DQA1,HLA-DQB1,ICOS,IFNG,IFNGR2,IL18R1,IL21R,IL4R,TGFB1
CD28 Signaling in T Helper Cells	0	0.0851	0.522	ACTR2,ACTR3,ARPC5,BCL10,CALM1 (includes others),CD4,CD86,CDC42,CHP1,CHUK,ELP1,FCER1G,FOS,FYN,GRAP2,HLA-A,HLA-DQA1,HLA-DQB1,IKBKB,IKBKE,ITK,JUN,LCK,MAP2K4,NFAT5,NFKB2,NFKBIA,NFKBIB,NFKBID,NFKBIE,PAK1,PIK3C3,PIK3CD,PIK3R1,PIK3R2,PIK3R3,PIK3R6,PTPRC,RAC1,REL,RELA,RELB,SYK,ZAP70
IL-15 Signaling	0	0.0417	0.229	BCL2L1,GNB1L,IGLV2-14,LCK,MAPK1,MAPK14,NFKB2,NRAS,PIK3C3,PIK3CD,PIK3R1,PIK3R2,PIK3R3,PIK3R6,RAP2B,RASD1,REL,RELA,RELB,RRAS,STAT5B,SYK
Role of Cytokines in Mediating Communication between Immune Cells	0	0.0741	NA	IFNG,IL1B,IL1RN,TGFB1
Dendritic Cell Maturation	0	0.0805	-1.313	ATF4,CD1C,CD83,CD86,CHUK,CREB1,CREB3L4,CREB5,CREBBP,ELP1,FCER1G,FCGR2A,HLA-A,HLA-DQA1,HLA-DQB1,HLA-F,ICAM1,IKBKB,IKBKE,IL1B,IL1RN,IRF8,LTBR,LY75,MAP2K4,MAP3K14,MAPK1,MAPK14,MR1,NFKB2,NFKBIA,NFKBIB,NFKBID,NFKBIE,PIK3C3,PIK3CD,PIK3R1,PIK3R2,PIK3R3,PIK3R6,PLCB3,PLCL2,REL,RELA,RELB,TAB1,TRAF6,TYROBP
Cellular Effects of Sildenafil (Viagra)	0	0.0933	NA	CALM1 (includes others),GNAS,MYH10,MYL12A,NPR2,PABPC4,PDE4A,PDE4B,PDE4D,PLCB3,PLCL2,PRKACB,PRKAR1A,PRKAR2A
Factors Promoting Cardiogenesis in Vertebrates	0	0.144	-1.279	ATF4,BMPR1A,CREB1,CREB3L4,CREB5,CREBBP,MAP2K4,MAP3K7,MAPK14,MEF2C,PLCB3,PLCL2,PRKCD,PRKCE,RHOA,SMAD4,TCF4,TCF7L2,TGFB1,WNT1,WNT10A,WNT7A
Cardiomyocyte Differentiation via BMP Receptors	0	0.148	1	BMPR1A,MAP3K7,MEF2C,SMAD4
ICOS-ICOSL Signaling in T Helper Cells	0	0.0769	0.192	BAD,CALM1 (includes others),CD4,CD86,CHP1,CHUK,FCER1G,GAB2,GRAP2,HLA-A,HLA-DQA1,HLA-DQB1,ICOS,IKBKB,IKBKE,ITK,LCK,NFAT5,NFKB2,NFKBIA,NFKBIB,NFKBID,NFKBIE,PIK3C3,PIK3CD,PIK3R1,PIK3R2,PIK3R3,PIK3R6,PLEKHA1,PLEKHA2,PLEKHA3,PTPRC,RAC1,REL,RELA,RELB,TRAT1,ZAP70
Lipid Antigen Presentation by CD1	0	0.012	NA	ARF6,CALR,CD1C,FCER1G,PSAP
Maturity Onset Diabetes of Young (MODY) Signaling	0	0.114	NA	APOL1,APOL2,APOO,CREBBP,EP300,GAPDH,KLF11,NFKB2,UCP2
Role of NANOG in Mammalian Embryonic Stem Cell Pluripotency	0	0.137	0	BMPR1A,GATA6,MAPK1,NRAS,PIK3C3,PIK3CD,PIK3R1,PIK3R2,PIK3R3,PIK3R6,RAP2B,RASD1,RRAS,SMAD4,WNT1,WNT10A,WNT7A
Type I Diabetes Mellitus Signaling	0	0.0688	-1.347	CD86,CHUK,CYCS,FADD,FCER1G,HLA-A,HLA-DQA1,HLA-DQB1,HLA-F,IFNG,IFNGR2,IKBKB,IKBKE,IL1B,IRAK1,IRF1,MAP2K3,MAP2K4,MAP2K7,MAP3K14,MAP3K7,MAPK1,MAPK14,NFKB2,NFKBIA,NFKBIB,NFKBID,NFKBIE,PRF1,REL,RELA,RELB,RIPK1,SOCS3,TRAF6
Basal Cell Carcinoma Signaling	0	0.111	-1.134	PTCH1,STK36,SUFU,TCF4,TCF7L2,WNT1,WNT10A,WNT7A
Allograft Rejection Signaling	0	0.0164	NA	CD86,FCER1G,HLA-A,HLA-DQA1,HLA-DQB1,HLA-F,IFNG,PRF1
Autoimmune Thyroid Disease Signaling	0	0.0153	NA	CD86,FCER1G,HLA-A,HLA-DQA1,HLA-DQB1,HLA-F,PRF1
Bladder Cancer Signaling	0	0.147	-1	ABL1,CDK4,CDKN1A,DAPK1,E2F1,E2F4,HDAC1,HDAC3,HDAC5,MAPK1,NRAS,RAP2B,RASD1,RBL2,RRAS,SUV39H1,VEGFA
Graft-versus-Host Disease Signaling	0	0.0224	NA	CD86,FCER1G,HLA-A,HLA-DQA1,HLA-DQB1,HLA-F,IFNG,IL1B,IL1RN,PRF1
p70S6K Signaling	0	0.0534	-1.732	BAD,BTK,EEF2K,GNAI2,IGLV2-14,IL4R,LYN,MAPK1,NRAS,PIK3C3,PIK3CD,PIK3R1,PIK3R2,PIK3R3,PIK3R6,PLCB3,PLCL2,PPM1L,PPP2CA,PPP2CB,PPP2R2D,PPP2R5A,PPP2R5C,PRKCD,PRKCE,RAP2B,RASD1,RRAS,SRC,SYK,YWHAZ
G Protein Signaling Mediated by Tubby	0	0.0299	-1.387	ABL1,FCER1G,GNA12,GNA13,GNA15,GNAI2,GNAS,GNB1L,GRAP2,ITK,LCK,NAMPT,NCK1,PLCB3
Communication between Innate and Adaptive Immune Cells	0	0.0139	NA	CD4,CD83,CD86,FCER1G,HLA-A,HLA-F,IFNG,IGLV2-14,IL1B,IL1RN,MR1,TNFSF13,TNFSF13B
Crosstalk between Dendritic Cells and Natural Killer Cells	0	0.154	-2.333	CD69,CD83,CD86,CSF2RB,HLA-A,HLA-F,IFNG,LTBR,NFKB2,PRF1,REL,RELA,RELB,TYROBP
Systemic Lupus Erythematosus Signaling	0	0.0431	NA	CD2BP2,CD86,CREM,EFTUD2,FCER1G,FCGR2A,FOS,HLA-A,HLA-F,HNRNPA2B1,HNRNPC,IGLV2-14,IL1B,IL1RN,JUN,LCK,LSM12,LSM14B,LSM6,LYN,MAPK1,NFAT5,NRAS,PIK3C3,PIK3CD,PIK3R1,PIK3R2,PIK3R3,PIK3R6,PRPF38A,PRPF40A,PRPF4B,PRPF6,PTPRC,RAP2B,RASD1,RNU2-2P,RRAS,SART1,SNRNP40,SNRPB,SNRPB2,SNRPC,SNRPD1,SNRPD3,TNFSF13B
CDC42 Signaling	0	0.059	-0.426	ACTR2,ACTR3,ARPC5,BAIAP2,CDC42,CFL2,CLIP1,EXOC1,EXOC2,EXOC3,EXOC5,EXOC6,FCER1G,FGD1,FGD3,FOS,HLA-A,HLA-DQA1,HLA-DQB1,HLA-F,ITGA5,ITGA6,ITGAE,ITGAX,ITK,JUN,MAP2K4,MAPK1,MAPK14,MYL12A,PAK1,SRC,TNK2,WASL
FAK Signaling	0	0.0749	-2.038	ACTR2,ACTR3,ADGRE1,ADGRE2,AGO2,ARPC5,ASAP1,BAD,C5AR1,CCR1,CCRL2,CRKL,CSF2RB,CXCR6,CYSLTR1,ELF1,ELF2,ELF4,ETS1,FCER1G,FOS,FYN,GIT2,GPR107,GPR146,GPR171,GPR18,GPR180,GPR183,GPR35,GPR65,HCAR3,IL13RA1,IL18R1,IL21R,IL4R,IL7R,ITGA5,ITGA6,ITGAE,ITGAX,JUN,LCK,LPAR5,MAP2K4,MAPK1,MAPK14,MC1R,NCK1,NCK2,NCOA3,NEDD9,NFKB2,NRAS,PAK1,PIK3C3,PIK3CD,PIK3R1,PIK3R2,PIK3R3,PIK3R6,PTGER2,PTGER4,RAC1,RAP2B,RASD1,RHOA,…
RHOA Signaling	0	0.137	0.728	ACTR2,ACTR3,ARPC5,BAIAP2,CDC42EP4,CFL2,EZR,GNA12,GNA13,LPAR5,MYL12A,PIP4K2A,PIP5K1A,RAPGEF6,RHOA,SEPTIN1,SEPTIN2
Phospholipase C Signaling	0	0.0544	-2.887	ARHGEF3,ATF4,BTK,CALM1 (includes others),CDC42,CHP1,CREB1,CREB3L4,CREB5,CREBBP,EP300,FCER1G,FCGR2A,FNBP1,FYN,GNA13,GNAS,GNB1L,GRAP2,HDAC1,HDAC3,HDAC5,HMOX1,IGLV2-14,ITGA5,ITGA6,ITGAE,ITGAX,ITK,LCK,LYN,MAPK1,MARCKS,MEF2C,MEF2D,MYL12A,NFAT5,NFKB2,NRAS,PLCB3,PLD3,PRKCD,PRKCE,RAC1,RALGDS,RAP2B,RASD1,REL,RELA,RELB,RHOA,RHOB,RHOC,RHOF,RHOG,RHOQ,RPS6KA3,RRAS,SRC,SYK,ZAP70
Altered T Cell and B Cell Signaling in Rheumatoid Arthritis	0	0.0213	NA	CD86,CHUK,CSF1,FCER1G,HLA-A,HLA-DQA1,HLA-DQB1,IFNG,IGLV2-14,IL1B,IL1RN,MAP3K14,NFKB2,REL,RELA,RELB,TGFB1,TNFSF13,TNFSF13B,TRAF3
Atherosclerosis Signaling	0	0.15	NA	APOL1,CSF1,GLG1,ICAM1,IFNG,IL1B,IL1RN,LYZ,NFKB2,PCYOX1,PLB1,PNPLA2,PNPLA8,REL,RELA,RELB,S100A8,SELPLG,SERPINA1,TGFB1
B Cell Development	0	0.0143	NA	CD86,HLA-A,HLA-DQA1,HLA-DQB1,IGLV2-14,IL7R,PTPRC
Neuroprotective Role of THOP1 in Alzheimer's Disease	0	0.0826	-1.633	CREB1,ECE1,HLA-A,HLA-F,IFNG,PRKACB,PRKAR1A,PRKAR2A,ST14,TPP1
Regulation of IL-2 Expression in Activated and Anergic T Lymphocytes	0	0.0714	-1.915	BCL10,CALM1 (includes others),CHP1,CHUK,ELP1,FCER1G,FOS,FYN,IKBKB,IKBKE,JUN,LCK,MAP2K4,MAP2K7,MAPK1,NFAT5,NFKB2,NFKBIA,NFKBIB,NFKBID,NFKBIE,NRAS,PABPC4,RAC1,RAP2B,RASD1,REL,RELA,RELB,RRAS,SMAD4,TGFB1,ZAP70
Role of WNT/GSK-3β Signaling in the Pathogenesis of Influenza	0	0.103	NA	CSNK1G3,IFNG,NCOA3,TCF4,TCF7L2,WNT1,WNT10A,WNT7A
NUR77 Signaling in T Lymphocytes	0	0.0429	-2.668	CALM1 (includes others),CD86,CHP1,CYCS,EP300,ESRRA,FCER1G,HDAC1,HLA-A,HLA-DQA1,HLA-DQB1,HLA-F,MAP3K2,MAP3K3,MAPK1,MEF2D,MR1,NR4A1,PRKCD,PRKCE,RPS6KA3,RXRA
PKCθ Signaling in T Lymphocytes	0	0.0806	-1.543	BCL10,CD4,CD86,CHP1,CHUK,FCER1G,FOS,FYN,GRAP2,HLA-A,HLA-DQA1,HLA-DQB1,IKBKB,IKBKE,JUN,LCK,MAP2K4,MAP3K14,MAP3K2,MAP3K3,MAP3K4,MAP3K7,MAP3K8,MAPK1,NFAT5,NFKB2,NFKBIA,NFKBIB,NFKBID,NFKBIE,NRAS,PIK3C3,PIK3CD,PIK3R1,PIK3R2,PIK3R3,PIK3R6,RAC1,RAP2B,RASD1,REL,RELA,RELB,RRAS,ZAP70
Role of Lipids/Lipid Rafts in the Pathogenesis of Influenza	0	0.0435	NA	IFNG
Antiproliferative Role of TOB in T Cell Signaling	0	0.0258	-0.632	CDC34,CDK2,CDKN1B,CUL1,FCER1G,MAPK1,PABPC1,PABPC4,SKP2,SMAD4,TGFB1
MSP-RON Signaling Pathway	0	0.155	NA	CSF1,CSF2RB,IFNG,PIK3C3,PIK3CD,PIK3R1,PIK3R2,PIK3R3,PIK3R6
OX40 Signaling Pathway	0	0.0397	0.277	BCL2L1,CD4,FCER1G,HLA-A,HLA-DQA1,HLA-DQB1,HLA-F,JUN,MAP2K4,NFKB2,NFKBIA,NFKBIB,NFKBID,NFKBIE,REL,RELA,RELB,TNFRSF4,TRAF3
PI3K Signaling in B Lymphocytes	0	0.0761	-2.137	ABL1,ATF1,ATF4,ATF5,BCL10,BTK,C3,CALM1 (includes others),CHP1,CHUK,CREB1,FOS,FYN,IGLV2-14,IKBKB,IKBKE,IL4R,IRS2,JUN,LYN,MAPK1,NFAT5,NFKB2,NFKBIA,NFKBIB,NFKBID,NFKBIE,NRAS,PIK3CD,PIK3R1,PIK3R2,PLCB3,PLCL2,PLEKHA1,PLEKHA2,PLEKHA3,PTPRC,RAC1,RAP2B,RASD1,REL,RELA,RELB,RRAS,SYK
Extrinsic Prothrombin Activation Pathway	0	0.0625	NA	F13A1
Intrinsic Prothrombin Activation Pathway	0	0.0238	NA	F13A1
Role of IL-17A in Psoriasis	0	0.143	NA	S100A8,S100A9
Differential Regulation of Cytokine Production in Macrophages and T Helper Cells by IL-17A and IL-17F	0	0.0556	NA	IL1B
Differential Regulation of Cytokine Production in Intestinal Epithelial Cells by IL-17A and IL-17F	0	0.087	NA	IFNG,IL1B
Dopamine-DARPP32 Feedback in cAMP Signaling	0	0.151	-0.392	ATF1,ATF4,CALM1 (includes others),CAMKK1,CHP1,CREB1,CREB3L4,CREB5,CREBBP,CREM,CSNK1G3,GNAI2,GNAS,GRINA,PLCB3,PLCL2,PPM1L,PPP1R14B,PPP2CA,PPP2CB,PPP2R2D,PPP2R5A,PPP2R5C,PRKACB,PRKAR1A,PRKAR2A,PRKCD,PRKCE
Embryonic Stem Cell Differentiation into Cardiac Lineages	0	0.1	NA	SP4
Hematopoiesis from Pluripotent Stem Cells	0	0.00674	NA	CD4,CSF1,FCER1G
Hematopoiesis from Multipotent Stem Cells	0	0.0833	NA	CSF1
Transcriptional Regulatory Network in Embryonic Stem Cells	0	0.13	NA	CDYL,GATA6,H3-3A/H3-3B,KAT6A,SKIL,SMARCAD1,ZFHX3
eNOS Signaling	0	0.147	0.894	CALM1 (includes others),CHRNB1,DNM2,GNAS,HSP90AA1,HSP90AB1,HSPA14,HSPA5,HSPA9,LPAR5,PIK3C3,PIK3CD,PIK3R1,PIK3R2,PIK3R3,PIK3R6,PRKAB1,PRKACB,PRKAR1A,PRKAR2A,PRKCD,PRKCE,VEGFA
nNOS Signaling in Neurons	0	0.128	-1	CALM1 (includes others),CHP1,GRINA,PRKCD,PRKCE,RASD1
nNOS Signaling in Skeletal Muscle Cells	0	0.0208	NA	CALM1 (includes others)
Netrin Signaling	0	0.111	0	CHP1,NCK1,NCK2,NFAT5,PRKACB,PRKAR1A,PRKAR2A,RAC1
NAD Biosynthesis from 2-amino-3-carboxymuconate Semialdehyde	0	0.143	NA	QPRT
Fatty Acid Activation	0	0.133	NA	ACSL5,SLC27A4
Bupropion Degradation	0	0.08	NA	CYP2U1,CYP51A1
Retinoate Biosynthesis I	0	0.0952	NA	AKR1B1,RBP7,RDH11,RDH14
Glucose and Glucose-1-phosphate Degradation	0	0.154	NA	PGM1,PGM2
Thyroid Hormone Metabolism II (via Conjugation and/or Degradation)	0	0.05	NA	B4GAT1,EXT2
NAD biosynthesis II (from tryptophan)	0	0.154	NA	KYNU,QPRT
Nicotine Degradation III	0	0.069	1	B4GAT1,CYP2U1,CYP51A1,EXT2
Prostanoid Biosynthesis	0	0.1	NA	PTGS2
Dopamine Degradation	0	0.156	-0.447	ALDH1B1,ALDH2,ALDH3A2,ALDH3B1,SMOX
Glutathione Redox Reactions I	0	0.138	-2	GPX1,GSTK1,GSTP1,MGST1
Superpathway of Citrulline Metabolism	0	0.0667	NA	ALDH18A1
Acyl-CoA Hydrolysis	0	0.0714	NA	MBLAC2
The Visual Cycle	0	0.13	NA	RBP7,RDH11,RDH14
Sucrose Degradation V (Mammalian)	0	0.0909	NA	ALDOA
Melatonin Degradation I	0	0.0645	1	B4GAT1,CYP2U1,CYP51A1,EXT2
Ceramide Biosynthesis	0	0.143	NA	SPTSSA
NAD Salvage Pathway II	0	0.148	NA	ACP3,ENPP5,NT5C2,PXYLP1
Pyrimidine Deoxyribonucleotides De Novo Biosynthesis I	0	0.0435	NA	NME6
Phospholipases	0	0.101	-1.633	HMOX1,PLB1,PLCB3,PLCL2,PLD3,PNPLA2,PNPLA8
Estrogen Biosynthesis	0	0.111	1.342	CYP2U1,CYP51A1,HSD17B1,HSD17B4,HSD17B7
Oleate Biosynthesis II (Animals)	0	0.154	NA	FADS2,SCD
Leukotriene Biosynthesis	0	0.0667	NA	GGT1
Thioredoxin Pathway	0	0.143	NA	SELENOT
Chondroitin Sulfate Biosynthesis	0	0.155	-0.333	B3GALT6,CHPF,CHST15,CHST7,CSGALNACT2,HS2ST1,HS3ST3B1,NDST1,XYLT2
1D-myo-inositol Hexakisphosphate Biosynthesis II (Mammalian)	0	0.118	NA	INPP5B,ITPKB
Phosphatidylcholine Biosynthesis I	0	0.143	NA	CEPT1
NAD Phosphorylation and Dephosphorylation	0	0.154	NA	ACP3,PXYLP1
Dermatan Sulfate Biosynthesis (Late Stages)	0	0.128	-0.816	CHST15,CHST7,DSE,HS2ST1,HS3ST3B1,NDST1
Nicotine Degradation II	0	0.0606	1	B4GAT1,CYP2U1,CYP51A1,EXT2
Citrulline Biosynthesis	0	0.111	NA	ALDH18A1
Inositol Pyrophosphates Biosynthesis	0	0.125	NA	IP6K1
Superoxide Radicals Degradation	0	0.125	NA	SOD2
Serotonin Degradation	0	0.113	0.707	ADH5,ALDH1B1,ALDH2,ALDH3A2,ALDH3B1,B4GAT1,EXT2,SMOX
Bile Acid Biosynthesis, Neutral Pathway	0	0.0556	NA	SCP2
Adenine and Adenosine Salvage III	0	0.143	NA	PNP
D-myo-inositol (1,4,5)-trisphosphate Degradation	0	0.125	NA	BPNT1,INPP5B
Pyrimidine Ribonucleotides Interconversion	0	0.132	0.447	CTPS1,NME6,NUDT15,NUDT5,SLC25A42
Methylglyoxal Degradation III	0	0.0625	NA	AKR1B1,CBR1
Chondroitin Sulfate Biosynthesis (Late Stages)	0	0.14	-1.134	CHPF,CHST15,CHST7,CSGALNACT2,HS2ST1,HS3ST3B1,NDST1
Superpathway of Melatonin Degradation	0	0.0746	0.447	B4GAT1,CYP2U1,CYP51A1,EXT2,SMOX
Histidine Degradation VI	0	0.0357	NA	MICAL3
Stearate Biosynthesis I (Animals)	0	0.1	2	ACSL5,BDH2,CBR1,DBT,MBLAC2,OSGEPL1,SLC27A4
Pregnenolone Biosynthesis	0	0.0741	NA	FDX1,MICAL3
Acetone Degradation I (to Methylglyoxal)	0	0.0698	NA	CBR1,CYP2U1,CYP51A1
Sphingomyelin Metabolism	0	0.125	NA	SMPD2
Glycine Betaine Degradation	0	0.1	NA	SHMT1
Oxidative Ethanol Degradation III	0	0.123	0.447	ACSS1,ALDH1B1,ALDH2,ALDH3A2,ALDH3B1,CYP2R1,CYP2U1
Inhibition of Matrix Metalloproteases	0	0.103	-1	ADAM10,RECK,TIMP1,TIMP2
Agranulocyte Adhesion and Diapedesis	0	0.081	NA	C5AR1,CCR1,CLDN15,CXCL16,CXCR3,CXCR5,CXCR6,EZR,GLG1,GNAI2,ICAM1,IL1B,IL1RN,ITGA5,MYH10,SELPLG,XCL1
Granulocyte Adhesion and Diapedesis	0	0.0847	NA	C5AR1,CCR1,CLDN15,CSF3R,CXCL16,CXCR3,CXCR5,CXCR6,EZR,GLG1,GNAI2,ICAM1,IL1B,IL1RN,SELPLG,XCL1
TEC Kinase Signaling	0	0.0813	-2.197	BTK,CDC42,FADD,FCER1A,FCER1G,FNBP1,FOS,FYN,GNA12,GNA13,GNA15,GNAI2,GNAS,GNB1L,GTF2I,HCK,ITGA5,ITGA6,ITGAE,ITGAX,ITK,LCK,LYN,MAP2K4,NFKB2,PAK1,PIK3C3,PIK3CD,PIK3R1,PIK3R2,PIK3R3,PIK3R6,PRKCD,PRKCE,RAC1,REL,RELA,RELB,RHOA,RHOB,RHOC,RHOF,RHOG,RHOQ,SRC,STAT5B,TNFRSF10A
PCP (Planar Cell Polarity) Pathway	0	0.15	-2.333	JUN,JUNB,JUND,MAP2K4,RAC1,RHOA,WNT1,WNT10A,WNT7A
SAPK/JNK Signaling	0	0.0637	0	CDC42,CRKL,DUSP10,DUSP4,FADD,FCER1G,GADD45A,GNA12,GNA13,GNB1L,JUN,LCK,MAP2K4,MAP2K7,MAP3K2,MAP3K3,MAP3K4,MAP3K7,MAP4K4,NRAS,PIK3C3,PIK3CD,PIK3R1,PIK3R2,PIK3R3,PIK3R6,RAC1,RAP2B,RASD1,RIPK1,RRAS,TAB1
Nitric Oxide Signaling in the Cardiovascular System	0	0.142	0	CALM1 (includes others),HSP90AA1,HSP90AB1,MAPK1,NPR2,PIK3C3,PIK3CD,PIK3R1,PIK3R2,PIK3R3,PIK3R6,PRKACB,PRKAR1A,PRKAR2A,PRKCD,PRKCE,VEGFA
Cardiac β-adrenergic Signaling	0	0.144	-0.5	AKAP1,AKAP10,GNA12,GNA13,GNA15,GNAI2,GNAS,GNB1L,GRK3,PDE12,PDE4A,PDE4B,PDE4D,PDE7A,PPM1L,PPP1R14B,PPP2CA,PPP2CB,PPP2R2D,PPP2R5A,PPP2R5C,PRKACB,PRKAR1A,PRKAR2A,SLC8A1,TDP2
Amyloid Processing	0	0.137	NA	CSNK2A1,MAPK1,MAPK14,PRKACB,PRKAR1A,PRKAR2A,PRKCE
GABA Receptor Signaling	0	0.0758	NA	ALDH5A1,GABARAP,GNA12,GNA13,GNA15,GNAI2,GNAS,GNB1L,UBC,UBQLN1
IL-4 Signaling	0	0.0572	-1.567	ATF4,BCL2L1,CERT1,CREB1,CREB3L4,CREB5,CREBBP,EIF4EBP1,FCER1G,GATA3,GNAI2,GNB1L,HLA-DQA1,HLA-DQB1,IL13RA1,IL4R,IRS2,MAPK1,MAPK14,NFIL3,NFKB2,NR3C1,NRAS,PIK3C3,PIK3CD,PIK3R1,PIK3R2,PIK3R3,PIK3R6,RAP2B,RASD1,RRAS,TGFB1
B Cell Receptor Signaling	0	0.0992	-2.673	ABL1,ATF4,BAD,BCL10,BCL2A1,BCL2L1,BCL6,BTK,CALM1 (includes others),CDC42,CFL2,CHUK,CREB1,CREB3L4,CREB5,CREBBP,EGR1,ELP1,ETS1,FCGR2A,FOXO1,GAB2,IGLV2-14,IKBKB,IKBKE,INPP5B,JUN,LYN,MAP2K3,MAP2K4,MAP2K7,MAP3K14,MAP3K2,MAP3K3,MAP3K4,MAP3K7,MAP3K8,MAPK1,MAPK14,MEF2C,NFAT5,NFKB2,NFKBIA,NFKBIB,NFKBID,NFKBIE,NRAS,PIK3C3,PIK3CD,PIK3R1,PIK3R2,PIK3R3,PIK3R6,POU2F2,PTPRC,RAC1,RAP2B,RASD1,REL,RELA,RELB,RRAS,S…
Serotonin Receptor Signaling	0	0.0667	NA	GCH1,PTS,SMOX
Phototransduction Pathway	0	0.0741	NA	NPR2,PRKACB,PRKAR1A,PRKAR2A
cAMP-mediated signaling	0	0.144	0.18	AKAP1,AKAP10,ATF4,CALM1 (includes others),CAMK1,CREB1,CREB3L4,CREB5,CREBBP,CREM,DUSP1,DUSP4,DUSP6,GNAI2,GNAS,HCAR3,LAMTOR3,MAPK1,MC1R,PDE12,PDE4A,PDE4B,PDE4D,PDE7A,PRKACB,PRKAR1A,PRKAR2A,PTGER2,PTGER4,RGS12,RGS14,RGS2,SRC,TDP2
Glutamate Receptor Signaling	0	0.0606	NA	CALM1 (includes others),GNB1L,GRINA,HOMER3
Notch Signaling	0	0.105	NA	FURIN,MFNG,NOTCH1,RBPJ
NF-κB Signaling	0	0.0963	-0.962	BCL10,BMPR1A,BTRC,CHUK,CREBBP,CSNK2A1,EIF2AK2,EP300,FADD,FCER1G,HDAC1,IKBKB,IL1B,IL1RN,IRAK1,IRAK4,LCK,LTBR,MAP2K7,MAP3K14,MAP3K3,MAP3K7,MAP3K8,MAP4K4,NFKB2,NFKBIA,NFKBIB,NFKBID,NFKBIE,NRAS,PELI1,PIK3C3,PIK3CD,PIK3R1,PIK3R2,PIK3R3,PIK3R6,PRKACB,RAP2B,RASD1,RELA,RELB,RIPK1,RRAS,TAB1,TAB2,TAB3,TDP2,TNFAIP3,TNFSF13B,TNIP1,TRAF3,TRAF6,UBE2V1,ZAP70
T Cell Receptor Signaling	0	0.0958	-0.535	BCL10,CALM1 (includes others),CD4,CD86,CDKN1B,CHP1,CHUK,DUSP5,DUSP6,ELP1,FCER1G,FOS,FYN,GNB1L,GRAP2,HLA-A,HLA-DQA1,HLA-DQB1,HLA-F,ICAM1,ICOS,IFNG,IKBKB,IKBKE,ITK,JUN,LCK,MAP2K3,MAP2K4,MAP2K7,MAPK1,MAPK14,MR1,NCK1,NFAT5,NFKB2,NFKBIA,NFKBIB,NFKBIE,NRAS,PIK3C3,PIK3CD,PIK3R1,PIK3R2,PIK3R3,PIK3R6,PTPN22,PTPN7,PTPRC,RAC1,RAP2B,RASD1,REL,RELA,RELB,RRAS,TCF4,TCF7L2,ZAP70
GPCR-Mediated Integration of Enteroendocrine Signaling Exemplified by an L Cell	0	0.107	0.707	GNA15,GNAI2,GNAS,PLCB3,PLCL2,PRKACB,PRKAR1A,PRKAR2A
GPCR-Mediated Nutrient Sensing in Enteroendocrine Cells	0	0.102	-0.577	GNA15,GNAI2,GNAS,GPBAR1,LPAR5,PLCB3,PLCL2,PRKACB,PRKAR1A,PRKAR2A,PRKCD,PRKCE
Gustation Pathway	0	0.0443	0.333	LDAH,LIPE,LRRC8A,LRRC8D,ORAI2,P2RX4,PRKACB,PRKAR1A,PRKAR2A
Phagosome Formation	0	0.122	-3.055	ACTR2,ACTR3,ADGRE1,ADGRE2,AP1M1,ARF6,ARPC5,BCL10,C3,C5AR1,CARD9,CCR1,CCRL2,CD14,CDC42,CFL2,CLEC7A,CLIP1,CRKL,CXCR6,CYSLTR1,ELMO1,ELMO2,FCER1A,FCER1G,FCGR2A,FYN,GAB2,GPR107,GPR146,GPR171,GPR18,GPR180,GPR183,GPR35,GPR65,HCAR3,HCK,HMOX1,ITGA5,ITGA6,ITGAE,ITGAX,LCK,LPAR5,LYN,MAP2K3,MAP2K4,MAP2K7,MAPK1,MAPK6,MARCKS,MC1R,MYH10,MYL12A,NRAS,PAK1,PIK3C3,PIK3CD,PIK3R1,PIK3R2,PIK3R3,PIK3R6,PIP4K2A,PIP5K1A,P…
Th17 Activation Pathway	0	0.0413	-2.357	AHR,FCER1G,HIF1A,HSP90AA1,HSP90AB1,IFNG,IL1B,IL21R,IRAK1,IRAK4,NFAT5,NFKB2,PTGER2,PTGER4,REL,RELA,RELB,RORA,SOCS3,TRAF6
SPINK1 Pancreatic Cancer Pathway	0	0.05	NA	CPQ,CTSA,TGFB1
Endocannabinoid Neuronal Synapse Pathway	0	0.114	-1.291	ABHD6,CHP1,GNA15,GNAI2,GNB1L,GRINA,MAPK1,MAPK14,MAPK6,NDUFS2,PLCB3,PLCL2,PRKACB,PRKAR1A,PRKAR2A,PTGS2,TRPV1
Apelin Liver Signaling Pathway	0	0.037	NA	MAP2K4
Apelin Cardiac Fibroblast Signaling Pathway	0	0.13	NA	PRKAB1,SPHK1,TGFB1
Apelin Muscle Signaling Pathway	0	0.146	NA	GNA12,GNA13,GNA15,GNAI2,GNAS,GNB1L,PRKAB1
T Cell Exhaustion Signaling Pathway	0	0.06	-1.279	BCL6,CD86,FCER1G,FOS,FOXO1,HLA-A,HLA-DQA1,HLA-DQB1,HLA-F,IFNG,JUN,LGALS9,MAP2K4,MAPK1,NFAT5,NRAS,PIK3C3,PIK3CD,PIK3R1,PIK3R2,PIK3R3,PIK3R6,PPM1L,PPP2CA,PPP2CB,PPP2R2D,PPP2R5A,PPP2R5C,RAP2B,RASD1,RRAS,TGFB1,VEGFA,ZAP70
Systemic Lupus Erythematosus In T Cell Signaling Pathway	0	0.0918	-1.457	ATF4,BCL6,CASP2,CASP6,CD44,CD86,CDC42,CHP1,CREB1,CREB3L4,CREB5,CREBBP,CREM,ELF1,EZR,FCER1G,FNBP1,FOS,GADD45A,GNA12,GNA13,GNAI2,GNB1L,HLA-A,HLA-DQA1,HLA-DQB1,HLA-F,ICOS,JUN,MAP2K3,MAP2K4,MAP2K7,MAPK1,MR1,NRAS,PIK3C3,PIK3CD,PIK3R1,PIK3R2,PIK3R3,PIK3R6,PPM1L,PPP2CA,PPP2CB,PPP2R2D,PPP2R5A,PPP2R5C,RAC1,RAP2B,RASD1,RHOA,RHOB,RHOC,RHOF,RHOG,RHOQ,RRAS,SELPLG,SYK
Systemic Lupus Erythematosus In B Cell Signaling Pathway	0	0.0924	-2.5	BAD,BCL10,BCL2L1,BTK,CALM1 (includes others),CCND3,CHP1,FCGR2A,FOS,FOXO1,FYN,HCK,IFIT2,IFIT3,IFNG,IFNGR2,IGLV2-14,IL1B,INPP5B,IRAK1,IRAK4,IRF3,IRF5,ISG15,ISG20,JUN,LCK,LYN,MAP3K14,MAP3K7,MAP4K4,MAPK1,MAVS,MCL1,NFAT5,NFKB2,NRAS,OSM,PIK3C3,PIK3CD,PIK3R1,PIK3R2,PIK3R3,PIK3R6,PRKCD,PRKCE,RAC1,RAP2B,RASD1,RASGRP2,RASGRP3,REL,RELA,RELB,RRAS,SRC,STING1,SYK,TGFB1,TICAM1,TNFSF13,TNFSF13B,TNFSF9,TRAF1,TRAF…
Calcium Signaling	0	0.136	-1.279	ATF4,ATP2B1,CALM1 (includes others),CALR,CAMK1,CAMKK1,CHP1,CHRNB1,CREB1,CREB3L4,CREB5,CREBBP,EP300,GRINA,HDAC1,HDAC3,HDAC5,MAPK1,MEF2C,MEF2D,MYH10,NFAT5,PRKACB,PRKAR1A,PRKAR2A,RAP2B,RCAN1,SLC8A1,TPM3,TPM4
Complement System	0	0.135	-2	C1QA,C1QB,C3,C5AR1,ITGAX
Eicosanoid Signaling	0	0.114	NA	CYSLTR1,GGT1,PLB1,PNPLA2,PNPLA8,PTGER2,PTGER4,PTGS2

## Sheet: Sphingolipid signaling DEGs
Sphingolipid signaling pathway differentially expressed protein coding genes from peripheral blood CD8+ T cells glioblastoma patients vs. age-matched healthy controls (GBMvsCTRL)
Gene	GBMvsCTRL Log2FC	Effect on pathway signaling	Pathway	Potential mRNA targeting differentially expressed exosomal serum miRNAs; blue lettered miRNAs have a canonical direction of differential expression as relating to the direction of expression of mRNAs, red lettered do not have a canonical direction of differential expression as relating to the direction of expression of mRNAs
ACER3	-1.11308	POSITIVE	S1P	hsa-miR-182-5p, hsa-miR-20b-5p, hsa-miR-130b-5p, hsa-miR-340-5p
ASAH1	-1.064	POSITIVE	S1P	hsa-miR-20b-5p, hsa-miR-7a-3p
BAD	-0.637871	POSITIVE	Cer
CASP2	0.876344	NEGATIVE	S1P	hsa-miR-21-5p, hsa-miR-20b-5p
CASP6	1.60122	NEGATIVE	S1P
CDC42	-1.33598	UNDETERMINED	S1P	hsa-miR-182-5p, hsa-miR-185-5p, hsa-miR-130b-5p
CERK	1.11	POSITIVE	Cer	hsa-miR-21-5p, hsa-miR-25-3p
CTSD	-1.14923	POSITIVE	Cer	hsa-miR-378a-3p, hsa-miR-339-5p
CYCS	-1.31719	POSITIVE	Cer	hsa-miR-378a-3p, hsa-miR-20b-5p
FNBP1	-0.523535	POSITIVE	S1P	hsa-miR-182-5p, hsa-miR-25-3p, hsa-miR-21-5p
FOS	-3.0699	POSITIVE	Cer	hsa-miR-182-5p, hsa-miR-183-5p, hsa-miR-323b-3p, hsa-miR-493-5p, hsa-miR-654-3p, hsa-miR-544
GNA12	-0.99523	POSITIVE	S1P
GNA13	-1.90307	POSITIVE	S1P	hsa-miR-182-5p, hsa-miR-183-5p, hsa-miR-378a-3p, hsa-miR-20b-5p, hsa-miR-185-5p, hsa-miR-25-3p, hsa-miR-126-5p
GNAI2	-0.628492	POSITIVE	S1P	hsa-miR-182-5p, hsa-miR-339-5p
JUN	-4.29303	POSITIVE	Cer	hsa-miR-378a-3p, hsa-miR-20b-5p, hsa-miR-493-5p
KSR1	-0.947642	POSITIVE	Cer	hsa-miR-378a-3p
MAP2K4	1.03607	POSITIVE	Cer	hsa-miR-7d-3p, hsa-miR-21-5p, hsa-miR-339-5p, hsa-miR-182-5p, hsa-miR-25-3p
MAPK1	1.06367	POSITIVE	S1P	hsa-miR-7d-3p, hsa-miR-21-5p, hsa-miR-126-5p, hsa-miR-340-5p, hsa-miR-654-3p, hsa-miR-183-5p, hsa-miR-378a-3p, hsa-miR-20b-5p
NAAA	-0.659122	UNDETERMINED	S1P
NFKB2	-1.4288	POSITIVE	Cer
NRAS	-0.504264	POSITIVE	Cer	hsa-miR-486-5p, hsa-miR-182-5p, hsa-miR-183-5p, hsa-miR-25-3p, hsa-miR-7d-3p, hsa-miR-21-5p, hsa-miR-543
NSMAF	0.580062	UNDETERMINED	Cer	hsa-miR-20b-5p, hsa-miR-25-3p
PIK3C3	0.731208	POSITIVE & NEGATIVE	S1P + Cer	hsa-miR-182-5p
PIK3CD	0.791839	POSITIVE & NEGATIVE	S1P + Cer	hsa-miR-25-3p, hsa-miR-126-5p
PIK3R1	-1.10511	POSITIVE & NEGATIVE	S1P + Cer	hsa-miR-486-5p, hsa-miR-182-5p, hsa-miR-378a-3p, hsa-miR-20b-5p, hsa-miR-185-5p, hsa-miR-21-5p, hsa-miR-340-5p
PIK3R2	0.765134	POSITIVE & NEGATIVE	S1P + Cer	hsa-miR-126-5p
PIK3R3	2.84537	POSITIVE & NEGATIVE	S1P + Cer	hsa-miR-182-5p, hsa-miR-378a-3p, hsa-miR-20b-5p
PIK3R6	-1.66919	POSITIVE & NEGATIVE	S1P + Cer
PLCB3	-1.27209	POSITIVE	S1P
PLCL2	1.02283	POSITIVE	S1P	hsa-miR-7a-3p, hsa-miR-340-5p, hsa-miR-25-3p
PPM1L	-1.53776	POSITIVE	Cer	hsa-miR-182-5p, hsa-miR-378a-3p, hsa-miR-21-5p, hsa-miR-126-5p, hsa-miR-485-3p
PPP2CA	-1.10319	POSITIVE	Cer	hsa-miR-182-5p, hsa-miR-183-5p, hsa-miR-7d-3p, hsa-miR-130b-5p, hsa-miR-126-5p
PPP2CB	0.911966	POSITIVE	Cer	hsa-miR-183-5p, hsa-miR-7d-3p, hsa-miR-130b-5p
PPP2R2D	-0.759525	UNDETERMINED	Cer	hsa-miR-183-5p
PPP2R5A	0.550666	POSITIVE	Cer
PPP2R5C	0.963111	POSITIVE	Cer	hsa-miR-183-5p, hsa-miR-20b-5p, hsa-miR-185-5p, hsa-miR-25-3p
RAC1	-0.856316	POSITIVE	S1P	hsa-miR-182-5p, hsa-miR-183-5p, hsa-miR-7d-3p, hsa-miR-381-3p, hsa-miR-493-5p, hsa-miR-485-3p
RAP2B	-1.08549	POSITIVE	Cer	hsa-miR-378a-3p, hsa-mIR-25-3p
RASD1	-3.50634	POSITIVE	Cer	hsa-miR-20b-5p, hsa-miR-185-5p
REL	-2.61943	UNDETERMINED	Cer	hsa-miR-182-5p, hsa-miR-25-3p, hsa-miR-21-5p, hsa-miR-381-3p
RELA	-0.951405	POSITIVE	Cer	hsa-mir-182-5p, hsa-mir-106b-3p
RELB	-3.34309	UNDETERMINED	Cer
RHOA	-0.635652	POSITIVE	S1P	hsa-miR-378a-3p, hsa-miR-501-3p, hsa-miR-185-5p, hsa-miR-340-5p
RHOB	-3.48002	POSITIVE	S1P	hsa-mIR-182-5p, hsa-miR-183-5p, hsa-miR-185-5p, hsa-miR-7d-3p, hsa-miR-21-5p, hsa-miR-328-3p
RHOC	-1.87137	POSITIVE	S1P	hsa-miR-20b-5p, hsa-miR-493-5p, hsa-miR-340-5p, hsa-miR-339-5p
RHOF	-1.48248	POSITIVE	S1P
RHOG	-1.19997	POSITIVE	S1P	hsa-miR-182-5p, hsa-miR-7d-3p
RHOQ	-1.25226	POSITIVE	S1P	hsa-miR-182-5p, hsa-miR-21-5p
RRAS	-1.64808	POSITIVE	Cer
S1PR2	-2.73827	POSITIVE	S1P + Cer	hsa-miR-339-5p
S1PR4	1.44785	POSITIVE	S1P + Cer
SMPD2	-0.926348	POSITIVE	S1P + Cer
SPHK1	-3.26534	POSITIVE	S1P + Cer	hsa-miR-7d-3p
